# Supplementary material for: Contrasting Strategies for Sucrose Utilization in a Floral Yeast Clade
Source: mSphere. 2022 Mar 31;7(2):e00035-22. doi: 10.1128/msphere.00035-22 (PMC9044934; doi:10.1128/msphere.00035-22)
Supplement: DATA SET S1 [file msphere.00035-22-s0001.xlsx]

## Sheet: Folha1
			Growth tests (test tubes)				Sucrose utilization encoding genes				Extracellular sucrose hydrolysis
W/S-CLADE PHYLOGENY			Sucrose	Maltose	Melezitose	Palatinose	SUC2	MAL-IMA	AGT	SUT1	in silico		in vivo
											signalP	DeepLoc	HPLC		Growth tests (test tubes)
			nd	nd	nd	nd		nd	nd				nd		-	no growth
			nd	nd	nd	nd				nd			nd		+	very weak/delayed growth
			nd	nd	nd	nd	nd	nd	nd	nd			nd		++	weak growth
			+++	+++	nd	nd							nd		+++	strong growth
			nd	nd	nd	nd							nd		nd	not determined
			+++		-	-					+	Mitoch	Extra
			-	-	nd	nd							nd		Sucrose utilization encoding genes
			-	-	nd	nd							nd		nd	not determined
			-	-	nd	nd							nd			present
			-	-	nd	nd							nd			absent
			+++	+++	+++	+++					-	Cytoplasm	Intra
			+++	+++	+++	+++					-	Cytoplasm	Intra		Extracellular sucrose hydrolysis
			+++	+++	++	++					-	Cytoplasm	Intra		signalP	+	Presence of signal peptide
			-	-	nd	nd							nd		signalP	-	Absence of signal peptide
			-	-	nd	nd							nd		DeepLoc	Mitoch	mitochondrial location
			-	-	-	-					-	Cytoplasm	nd		DeepLoc	Extra	Extracellular location
			-	-	nd	-							nd		DeepLoc	Cytoplasm	Cytoplasmic location
			+++	+++	-						-/-	Lysosome/Cytoplasm	Extra/Extra		DeepLoc	Lysosome	Lysosomal location
			++	++	nd	nd					+	Extra	nd		HPLC	Extra	Detection of glucose and/or fructose in supernatant cultures
			-	-	nd	nd							nd		HPLC	Intra	No detection of glucose or fructose in supernatant cultures
			+++	+++	-	-					-	Cytoplasm	Intra
			+++	-	nd	nd					+	Extra	Extra
			+++	-	nd	nd					+	Extra	nd
			+++	-	nd	nd					+	Extra	nd
			+++	-	-	-					-	Cytoplasm	Extra
			+++	-	nd	nd					-	Cytoplasm	Extra
			+++	-	nd	nd					-	Cytoplasm	nd
			+++	-	nd	nd					+	Extra	nd
			+++	-	nd	nd					-	Cytoplasm	Extra
			+++	-	nd	nd					-	Cytoplasm	Extra
