# Supplementary material for: Contrasting Strategies for Sucrose Utilization in a Floral Yeast Clade
Source: mSphere. 2022 Mar 31;7(2):e00035-22. doi: 10.1128/msphere.00035-22 (PMC9044934; doi:10.1128/msphere.00035-22)
Supplement: DATA SET S2 [file msphere.00035-22-s0002.xlsx]

## Sheet: alpha-glucosidases
ProteinID	BLASThit_NCBI	Observations
g3467_Starmerella_bacillaris	alpha 1,3-glucosidase [Wickerhamomyces ciferrii]				invertases
g335_Starmerella_bacillaris	Glucosidase II beta subunit [Komagataella phaffii GS115]				Mal-Ima
g3351_Starmerella_bacillaris	putative mannosyl-oligosaccharide glucosidase [Wickerhamiella sorbophila]				Sut1-like
g1168_Starmerella_bacillaris	Glucan 1,3-beta-glucosidase 3 [Scheffersomyces spartinae]
g2475_Starmerella_bacillaris	glucan 1,3-beta-glucosidase [Kazachstania barnettii]
g2233_Starmerella_bacillaris	Scw4p [Sugiyamaella lignohabitans]
g2958_Starmerella_bacillaris	Kre6 [Saccharomyces paradoxus]
g1687_Starmerella_bacillaris	glycoside hydrolase family 32 protein [Kozakia baliensis]
g4005_Starmerella_bacillaris	glycoside hydrolase family 32 protein [Neoasaia chiangmaiensis]
g873_Starmerella_bacillaris	aldehyde dehydrogenase (NAD(+)) ALD2 [Sugiyamaella lignohabitans]
g3690_Starmerella_bacillaris	succinate-semialdehyde dehydrogenase (NAD(P)(+)) [Sugiyamaella lignohabitans]
g539_Starmerella_bacillaris	aldehyde dehydrogenase [Ascoidea rubescens DSM 1968]
g1353_Starmerella_bacillaris	aldehyde dehydrogenase [Cyberlindnera jadinii NRRL Y-1542]
g2485_Starmerella_bacillaris	1-pyrroline-5-carboxylate dehydrogenase [Sugiyamaella lignohabitans]
g3952_Starmerella_bacillaris	Hfd1p [Sugiyamaella lignohabitans]
g3517_Starmerella_bacillaris	Glycosyl hydrolase family 81 [Ogataea parapolymorpha DL-1]
g3231_Starmerella_bacillaris	endo-1,3-beta-glucanase [Scheffersomyces stipitis CBS 6054]
g224_Starmerella_bacillaris	hypothetical protein AWJ20_4573 [Sugiyamaella lignohabitans]
g3013_Starmerella_bacillaris	trifunctional fatty acid synthase subunit [Candida albicans SC5314]
g2030_Starmerella_bacillaris	fatty acid synthase CEM1 [Sugiyamaella lignohabitans]
g2256_Starmerella_bacillaris	hydrolase [Sugiyamaella lignohabitans]
g1834_Starmerella_bacillaris	2-isopropylmalate synthase LEU4 [Sugiyamaella lignohabitans]
g355_Starmerella_bacillaris	uncharacterized protein SAPINGB_P006317 [Saprochaete ingens]
g3077_Starmerella_bacillaris	F1F0 ATP synthase subunit 4 [Sugiyamaella lignohabitans]
g524_Starmerella_bacillaris	putative glucosidase SIM1 [Kazachstania barnettii]
g3385_Starmerella_bacillaris	uncharacterized protein SAPINGB_P001051 [Saprochaete ingens]
g896_Starmerella_bacillaris	putative transporter MCH4 [Wickerhamiella sorbophila]
g3462_Starmerella_bacillaris	putative transporter MCH4 [Wickerhamiella sorbophila]
g2153_Starmerella_bacillaris	putative transporter MCH4 [Wickerhamiella sorbophila]
g2789_Starmerella_bacillaris	putative transporter MCH4 [Wickerhamiella sorbophila]
g3020_Starmerella_bacillaris	General amino-acid permease GAP1 [Wickerhamiella sorbophila]
g3259_Starmerella_bacillaris	General amino-acid permease GAP1 [Wickerhamiella sorbophila]
g2183_Starmerella_bacillaris	General amino-acid permease GAP1 [Wickerhamiella sorbophila]
g3260_Starmerella_bacillaris	General amino-acid permease GAP1 [Wickerhamiella sorbophila]
g3884_Starmerella_bacillaris	Uncharacterized protein R707 [Sugiyamaella lignohabitans]
g402_Starmerella_bacillaris	uncharacterized protein SAPINGB_P002873 [Saprochaete ingens]
g1668_Starmerella_bacillaris	uncharacterized protein DIURU_003092 [Diutina rugosa]
g3058_Starmerella_bacillaris	putative NADP-dependent mannitol dehydrogenase [Wickerhamiella sorbophila]
g780_Starmerella_bacillaris	rab GTPase binding protein [Schizosaccharomyces japonicus yFS275]
g945_Starmerella_bacillaris	glutamate 5-kinase [Schizosaccharomyces cryophilus OY26]
g3455_Starmerella_bacillaris	Vacuolar protein sorting-associated protein 3 [Wickerhamiella sorbophila]
Starmerella_bombicola_JCM9596_01585-R1	Glucosidase 2 subunit alpha [Wickerhamiella sorbophila]
Starmerella_bombicola_JCM9596_00294-R1	Glycogen debranching enzyme [Wickerhamiella sorbophila]
Starmerella_bombicola_JCM9596_03503-R1	Glucosidase 2 subunit beta [Wickerhamiella sorbophila]
Starmerella_bombicola_JCM9596_01125-R1	Putative mannosyl-oligosaccharide glucosidase [Wickerhamiella sorbophila]
Starmerella_bombicola_JCM9596_03968-R1	Six-hairpin glycosidase-like protein [Aspergillus alliaceus]
Starmerella_bombicola_JCM9596_02321-R1	Glucan 1,3-beta-glucosidase 2 [Wickerhamiella sorbophila]
Starmerella_bombicola_JCM9596_04904-R1	hypothetical protein [Macrococcus caseolyticus]
Starmerella_bombicola_JCM9596_00270-R1	17-beta-hydroxysteroid dehydrogenase-like protein [Sugiyamaella lignohabitans]
Starmerella_bombicola_JCM9596_02638-R1	glucan 1,3-beta-glucosidase [Kazachstania barnettii]
Starmerella_bombicola_JCM9596_00793-R1	Cell surface mannoprotein MP65 [Wickerhamiella sorbophila]
Starmerella_bombicola_JCM9596_00907-R1	Beta-glucan synthesis-associated protein KRE6 [Wickerhamiella sorbophila]
Starmerella_bombicola_JCM9596_01957-R1	glycoside hydrolase family 32 protein [Acetobacter sicerae]
Starmerella_bombicola_JCM9596_01695-R1	Methylmalonate-semialdehyde dehydrogenase [acylating], mitochondrial [Wickerhamiella sorbophila]
Starmerella_bombicola_JCM9596_00109-R1	aldehyde dehydrogenase (NAD(+)) ALD2 [Sugiyamaella lignohabitans]
Starmerella_bombicola_JCM9596_00699-R1	succinate-semialdehyde dehydrogenase (NAD(P)(+)) [Sugiyamaella lignohabitans]
Starmerella_bombicola_JCM9596_04889-R1	aldehyde dehydrogenase [Trichoderma citrinoviride]
Starmerella_bombicola_JCM9596_04424-R1	Aldehyde dehydrogenase 5, mitochondrial [Wickerhamiella sorbophila]
Starmerella_bombicola_JCM9596_02348-R1	Msc7p [Sugiyamaella lignohabitans]
Starmerella_bombicola_JCM9596_02622-R1	Delta-1-pyrroline-5-carboxylate dehydrogenase, mitochondrial [Wickerhamiella sorbophila]
Starmerella_bombicola_JCM9596_01900-R1	Aldehyde dehydrogenase family 3 member B1 [Wickerhamiella sorbophila]
Starmerella_bombicola_JCM9596_02176-R1	Endo-1,3(4)-beta-glucanase 1 [Wickerhamiella sorbophila]
Starmerella_bombicola_JCM9596_02866-R1	Endo-1,3(4)-beta-glucanase 1 [Wickerhamiella sorbophila]
Starmerella_bombicola_JCM9596_01401-R1	1,4-alpha-glucan-branching enzyme [Wickerhamiella sorbophila]
Starmerella_bombicola_JCM9596_02138-R1	nd
Starmerella_bombicola_JCM9596_02136-R1	nd
Starmerella_bombicola_JCM9596_03649-R1	nd
Starmerella_bombicola_JCM9596_01857-R1	Fatty acid synthase subunit alpha [Wickerhamiella sorbophila]
Starmerella_bombicola_JCM9596_04237-R1	Cell wall endo-beta-1,3-glucanase [Sugiyamaella lignohabitans]
Starmerella_bombicola_JCM9596_02654-R1	hydrolase [Sugiyamaella lignohabitans]
Starmerella_bombicola_JCM9596_01010-R1	2-isopropylmalate synthase LEU4 [Sugiyamaella lignohabitans]
Starmerella_bombicola_JCM9596_01171-R1	fatty acid synthase CEM1 [Sugiyamaella lignohabitans]
Starmerella_bombicola_JCM9596_03952-R1	uncharacterized protein SAPINGB_P006317 [Saprochaete ingens]
Starmerella_bombicola_JCM9596_04336-R1	F1F0 ATP synthase subunit 4 [Sugiyamaella lignohabitans]
Starmerella_bombicola_JCM9596_03197-R1	putative secreted beta-glucosidase SIM1 [Wickerhamiella sorbophila]
Starmerella_bombicola_JCM9596_01620-R1	Cytochrome b-c1 complex subunit Rieske, mitochondrial [Wickerhamiella sorbophila]
Starmerella_bombicola_JCM9596_00992-R1	putative transporter MCH4 [Wickerhamiella sorbophila]
Starmerella_bombicola_JCM9596_01831-R1	putative transporter MCH4 [Wickerhamiella sorbophila]
Starmerella_bombicola_JCM9596_03737-R1	putative transporter MCH4 [Wickerhamiella sorbophila]
Starmerella_bombicola_JCM9596_02197-R1	putative transporter MCH4 [Wickerhamiella sorbophila]
Starmerella_bombicola_JCM9596_00932-R1	General amino acid permease AGP3 [Wickerhamiella sorbophila]
Starmerella_bombicola_JCM9596_01865-R1	General amino-acid permease GAP1 [Wickerhamiella sorbophila]
Starmerella_bombicola_JCM9596_04220-R1	General amino-acid permease GAP1 [Wickerhamiella sorbophila]
Starmerella_bombicola_JCM9596_00210-R1	General amino-acid permease GAP1 [Wickerhamiella sorbophila]
Starmerella_bombicola_JCM9596_02897-R1	General amino-acid permease GAP1 [Wickerhamiella sorbophila]
Starmerella_bombicola_JCM9596_02621-R1	General amino acid permease AGP2 [Wickerhamiella sorbophila]
Starmerella_bombicola_JCM9596_00227-R1	PS-sensor component SSY1 [Wickerhamiella sorbophila]
Starmerella_bombicola_JCM9596_00838-R1	Glycogenin-1 [Wickerhamiella sorbophila]
Starmerella_bombicola_JCM9596_00778-R1	Rhamnolipids biosynthesis 3-oxoacyl-[acyl-carrier-protein] reductase [Wickerhamiella sorbophila]
Starmerella_bombicola_JCM9596_00650-R1	putative NADP-dependent mannitol dehydrogenase [Wickerhamiella sorbophila]
Starmerella_bombicola_JCM9596_01204-R1	NADP-dependent 3-hydroxy acid dehydrogenase [Wickerhamiella sorbophila]
Starmerella_bombicola_JCM9596_01789-R1	putative oxidoreductase C16H5.14c [Wickerhamiella sorbophila]
Starmerella_bombicola_JCM9596_04608-R1	Cytochrome b2, mitochondrial [Wickerhamiella sorbophila]
Starmerella_bombicola_JCM9596_01463-R1	uncharacterized protein CJI97_002178 [[Candida] auris]
Starmerella_bombicola_JCM9596_00019-R1	Protein transport protein yip1 [Wickerhamiella sorbophila]
Starmerella_bombicola_JCM9596_02495-R1	putative glutamate 5-kinase [Wickerhamiella sorbophila]
Starmerella_bombicola_JCM9596_01553-R1	CORVET complex subunit VPS3 [Sugiyamaella lignohabitans]
g4380_Starmerella_geochares	Glucosidase 2 subunit alpha [Wickerhamiella sorbophila]
g1027_Starmerella_geochares	bifunctional 4-alpha-glucanotransferase/amylo-alpha-1,6-glucosidase [Sugiyamaella lignohabitans]
g346_Starmerella_geochares	Glucosidase 2 subunit beta [Wickerhamiella sorbophila]
g3857_Starmerella_geochares	putative mannosyl-oligosaccharide glucosidase [Wickerhamiella sorbophila]
g2436_Starmerella_geochares	Six-hairpin glycosidase-like protein [Protomyces lactucae-debilis]
g650_Starmerella_geochares	Glucan 1,3-beta-glucosidase 2 [Wickerhamiella sorbophila]
g3723_Starmerella_geochares	glycoside hydrolase [Saitoella complicata NRRL Y-17804]
g1022_Starmerella_geochares	17-beta-hydroxysteroid dehydrogenase-like protein [Sugiyamaella lignohabitans]
g281_Starmerella_geochares	glucan 1,3-beta-glucosidase [Kazachstania barnettii]
g3290_Starmerella_geochares	1,4-alpha-glucan-branching enzyme [Wickerhamiella sorbophila]
g1897_Starmerella_geochares	Beta-glucan synthesis-associated protein KRE6 [Wickerhamiella sorbophila]
g4292_Starmerella_geochares	Beta-glucan synthesis-associated protein KRE6 [Wickerhamiella sorbophila]
g2315_Starmerella_geochares	glycoside hydrolase family 32 protein [Acetobacter aceti]
g2592_Starmerella_geochares	Methylmalonate-semialdehyde dehydrogenase [acylating], mitochondrial [Wickerhamiella sorbophila]
g1817_Starmerella_geochares	Succinate-semialdehyde dehydrogenase [NADP(+)] [Wickerhamiella sorbophila]
g774_Starmerella_geochares	aldehyde dehydrogenase (NAD(+)) ALD2 [Sugiyamaella lignohabitans]
g3678_Starmerella_geochares	aldehyde dehydrogenase [Cyberlindnera jadinii NRRL Y-1542]
g3761_Starmerella_geochares	Aldehyde dehydrogenase 5, mitochondrial [Wickerhamiella sorbophila]
g3517_Starmerella_geochares	betaine aldehyde dehydrogenase [Metarhizium robertsii ARSEF 23]
g2725_Starmerella_geochares	Delta-1-pyrroline-5-carboxylate dehydrogenase, mitochondrial [Wickerhamiella sorbophila]
g25_Starmerella_geochares	Aldehyde dehydrogenase family 3 member B1 [Wickerhamiella sorbophila]
g3114_Starmerella_geochares	Endo-1,3(4)-beta-glucanase 1 [Wickerhamiella sorbophila]
g588_Starmerella_geochares	Endo-1,3(4)-beta-glucanase 1 [Wickerhamiella sorbophila]
g1808_Starmerella_geochares	Cell surface mannoprotein MP65 [Wickerhamiella sorbophila]
g2403_Starmerella_geochares	putative phosphatase regulatory subunit-domain-containing protein [Aspergillus welwitschiae]
g183_Starmerella_geochares	Fatty acid synthase subunit alpha [Wickerhamiella sorbophila]
g3767_Starmerella_geochares	glycoside hydrolase [Stereum hirsutum FP-91666 SS1]
g3532_Starmerella_geochares	glycoside hydrolase [Cyberlindnera jadinii NRRL Y-1542]
g3041_Starmerella_geochares	hydrolase [Sugiyamaella lignohabitans]
g1667_Starmerella_geochares	2-isopropylmalate synthase LEU4 [Sugiyamaella lignohabitans]
g1158_Starmerella_geochares	hypothetical protein B9G98_01562 [Wickerhamiella sorbophila]
g2771_Starmerella_geochares	Fatty acid synthase CEM1 [Sugiyamaella lignohabitans]
g2629_Starmerella_geochares	F1F0 ATP synthase subunit 4 [Sugiyamaella lignohabitans]
g3814_Starmerella_geochares	Putative secreted beta-glucosidase SIM1 [Wickerhamiella sorbophila]
g1792_Starmerella_geochares	Cytochrome b-c1 complex subunit Rieske, mitochondrial [Wickerhamiella sorbophila]
g2562_Starmerella_geochares	putative transporter MCH4 [Wickerhamiella sorbophila]
g4047_Starmerella_geochares	putative transporter MCH4 [Wickerhamiella sorbophila]
g4048_Starmerella_geochares	putative transporter MCH4 [Wickerhamiella sorbophila]
g2563_Starmerella_geochares	putative transporter MCH4 [Wickerhamiella sorbophila]
g3251_Starmerella_geochares	putative transporter MCH4 [Wickerhamiella sorbophila]
g2206_Starmerella_geochares	lysine permease [Sugiyamaella lignohabitans]
g2205_Starmerella_geochares	lysine permease [Sugiyamaella lignohabitans]
g2591_Starmerella_geochares	General amino-acid permease GAP1 [Wickerhamiella sorbophila]
g2878_Starmerella_geochares	General amino-acid permease GAP1 [Wickerhamiella sorbophila]
g1767_Starmerella_geochares	General amino-acid permease GAP1 [Wickerhamiella sorbophila]
g2879_Starmerella_geochares	General amino-acid permease GAP1 [Wickerhamiella sorbophila]
g3143_Starmerella_geochares	Amino acid permease, theoretically lysine-specific [Suillus subalutaceus]
g2604_Starmerella_geochares	General amino acid permease AGP3 [Wickerhamiella sorbophila]
g379_Starmerella_geochares	General amino-acid permease GAP1 [Wickerhamiella sorbophila]
g2724_Starmerella_geochares	General amino acid permease AGP2 [Wickerhamiella sorbophila]
g1946_Starmerella_geochares	SPS-sensor component SSY1 [Wickerhamiella sorbophila]
g890_Starmerella_geochares	Glycogenin-1 [Wickerhamiella sorbophila]
g2270_Starmerella_geochares	Uncharacterized protein R707 [Sugiyamaella lignohabitans]
g1179_Starmerella_geochares	Rhamnolipids biosynthesis 3-oxoacyl-[acyl-carrier-protein] reductase [Wickerhamiella sorbophila]
g911_Starmerella_geochares	putative NADP-dependent mannitol dehydrogenase [Wickerhamiella sorbophila]
g910_Starmerella_geochares	Putative NADP-dependent mannitol dehydrogenase [Wickerhamiella sorbophila]
g972_Starmerella_geochares	Sorbose reductase SOU2 [Wickerhamiella sorbophila]
g107_Starmerella_geochares	3-oxoacyl-[acyl-carrier-protein] reductase FabG [Wickerhamiella sorbophila]
g571_Starmerella_geochares	Cytochrome b2, mitochondrial [Wickerhamiella sorbophila]
g238_Starmerella_geochares	Uncharacterized protein CJI97_002178 [[Candida] auris]
g3077_Starmerella_geochares	putative glutamate 5-kinase [Wickerhamiella sorbophila]
g510_Starmerella_gropengiesseri	Glucosidase 2 subunit alpha [Wickerhamiella sorbophila]
g1617_Starmerella_gropengiesseri	Glucosidase 2 subunit alpha [Wickerhamiella sorbophila]
g3529_Starmerella_gropengiesseri	bifunctional 4-alpha-glucanotransferase/amylo-alpha-1,6-glucosidase [Sugiyamaella lignohabitans]
g1750_Starmerella_gropengiesseri	bifunctional 4-alpha-glucanotransferase/amylo-alpha-1,6-glucosidase [Sugiyamaella lignohabitans]
g795_Starmerella_gropengiesseri	putative mannosyl-oligosaccharide glucosidase [Wickerhamiella sorbophila]
g2518_Starmerella_gropengiesseri	Glucan 1,3-beta-glucosidase 2 [Wickerhamiella sorbophila]
g320_Starmerella_gropengiesseri	17-beta-hydroxysteroid dehydrogenase-like protein [Sugiyamaella lignohabitans]
g3815_Starmerella_gropengiesseri	glycoside hydrolase [Saitoella complicata NRRL Y-17804]
g571_Starmerella_gropengiesseri	glycoside hydrolase [Aspergillus uvarum CBS 121591]
g1172_Starmerella_gropengiesseri	glucan 1,3-beta-glucosidase [Kazachstania barnettii]
g846_Starmerella_gropengiesseri	Cell surface mannoprotein MP65 [Wickerhamiella sorbophila]
g3551_Starmerella_gropengiesseri	1,4-alpha-glucan-branching enzyme [Wickerhamiella sorbophila]
g1324_Starmerella_gropengiesseri	Beta-glucan synthesis-associated protein KRE6 [Ogataea parapolymorpha DL-1]
g2028_Starmerella_gropengiesseri	Beta-glucan synthesis-associated protein KRE6 [Wickerhamiella sorbophila]
g1414_Starmerella_gropengiesseri	Methylmalonate-semialdehyde dehydrogenase [acylating], mitochondrial [Wickerhamiella sorbophila]
g133_Starmerella_gropengiesseri	Aldehyde dehydrogenase (NAD(+)) ALD2 [Sugiyamaella lignohabitans]
g3128_Starmerella_gropengiesseri	aldehyde dehydrogenase [Trichoderma citrinoviride]
g1195_Starmerella_gropengiesseri	Msc7p [Sugiyamaella lignohabitans]
g3778_Starmerella_gropengiesseri	Delta-1-pyrroline-5-carboxylate dehydrogenase, mitochondrial [Wickerhamiella sorbophila]
g2127_Starmerella_gropengiesseri	Aldehyde dehydrogenase family 3 member B1 [Wickerhamiella sorbophila]
g1508_Starmerella_gropengiesseri	Six-hairpin glycosidase [Pseudovirgaria hyperparasitica]
g447_Starmerella_gropengiesseri	Endo-1,3(4)-beta-glucanase 1 [Wickerhamiella sorbophila]
g3892_Starmerella_gropengiesseri	Endo-1,3(4)-beta-glucanase 1 [Wickerhamiella sorbophila]
g1503_Starmerella_gropengiesseri	trifunctional fatty acid synthase subunit FAS2 [Sugiyamaella lignohabitans]
g1009_Starmerella_gropengiesseri	Fatty acid synthase subunit alpha [Wickerhamiella sorbophila]
g2217_Starmerella_gropengiesseri	glycoside hydrolase [Pseudozyma hubeiensis SY62]
g3025_Starmerella_gropengiesseri	Cell wall endo-beta-1,3-glucanase [Sugiyamaella lignohabitans]
g3908_Starmerella_gropengiesseri	glycoside hydrolase [Westerdykella ornata]
g2999_Starmerella_gropengiesseri	Obg-like ATPase 1 [Wickerhamiella sorbophila]
g437_Starmerella_gropengiesseri	F1F0 ATP synthase subunit 4 [Sugiyamaella lignohabitans]
g3409_Starmerella_gropengiesseri	putative secreted beta-glucosidase sim1 [Brettanomyces bruxellensis]
g1892_Starmerella_gropengiesseri	Cytochrome b-c1 complex subunit Rieske, mitochondrial [Wickerhamiella sorbophila]
g2605_Starmerella_gropengiesseri	putative transporter MCH4 [Wickerhamiella sorbophila]
g998_Starmerella_gropengiesseri	putative transporter MCH4 [Wickerhamiella sorbophila]
g1415_Starmerella_gropengiesseri	General amino-acid permease GAP1 [Wickerhamiella sorbophila]
g1662_Starmerella_gropengiesseri	General amino-acid permease GAP1 [Wickerhamiella sorbophila]
g1416_Starmerella_gropengiesseri	lysine permease [Sugiyamaella lignohabitans]
g1285_Starmerella_gropengiesseri	General amino-acid permease GAP1 [Wickerhamiella sorbophila]
g938_Starmerella_gropengiesseri	amino acid permease, theoretically lysine-specific [Suillus subalutaceus]
g3699_Starmerella_gropengiesseri	SPS-sensor component SSY1 [Wickerhamiella sorbophila]
g1226_Starmerella_gropengiesseri	Glycogenin-1 [Wickerhamiella sorbophila]
g944_Starmerella_gropengiesseri	glycosyltransferase family 8 protein [Bipolaris maydis ATCC 48331]
g3029_Starmerella_gropengiesseri	Sps19p [Sugiyamaella lignohabitans]
g9_Starmerella_gropengiesseri	Sorbose reductase SOU2 [Wickerhamiella sorbophila]
g3308_Starmerella_gropengiesseri	SDR family oxidoreductase [Citrobacter rodentium]
g2959_Starmerella_gropengiesseri	Cytochrome b2, mitochondrial [Wickerhamiella sorbophila]
g845_Starmerella_gropengiesseri	uncharacterized protein CJI97_002178 [[Candida] auris]
g1090_Starmerella_gropengiesseri	Protein transport protein yip1 [Wickerhamiella sorbophila]
g1829_Starmerella_magnoliae	Glucosidase 2 subunit alpha [Wickerhamiella sorbophila]
g331_Starmerella_magnoliae	bifunctional 4-alpha-glucanotransferase/amylo-alpha-1,6-glucosidase [Sugiyamaella lignohabitans]
g2389_Starmerella_magnoliae	Glucosidase 2 subunit beta [Wickerhamiella sorbophila]
g3304_Starmerella_magnoliae	putative mannosyl-oligosaccharide glucosidase [Wickerhamiella sorbophila]
g2573_Starmerella_magnoliae	Alpha-glucosidase [Penicillium sp. RFL-2021a]
g2120_Starmerella_magnoliae	Glucan 1,3-beta-glucosidase 2 [Wickerhamiella sorbophila]
g1676_Starmerella_magnoliae	Exg2p [Sugiyamaella lignohabitans]
g336_Starmerella_magnoliae	17-beta-hydroxysteroid dehydrogenase-like protein [Sugiyamaella lignohabitans]
g2018_Starmerella_magnoliae	glucan 1,3-beta-glucosidase [Kazachstania barnettii]
g2340_Starmerella_magnoliae	1,4-alpha-glucan-branching enzyme [Wickerhamiella sorbophila]
g3396_Starmerella_magnoliae	Beta-glucan synthesis-associated protein KRE6 [Wickerhamiella sorbophila]
g632_Starmerella_magnoliae	Beta-glucan synthesis-associated protein KRE6 [Wickerhamiella sorbophila]
g2301_Starmerella_magnoliae	Levanase [Acetobacter aceti NRIC 0242]
g1032_Starmerella_magnoliae	aldehyde dehydrogenase (NADP(+)) ALD4 [Sugiyamaella lignohabitans]
g3218_Starmerella_magnoliae	Succinate-semialdehyde dehydrogenase [NADP(+)] [Wickerhamiella sorbophila]
g2197_Starmerella_magnoliae	aldehyde dehydrogenase (NAD(+)) ALD2 [Sugiyamaella lignohabitans]
g1877_Starmerella_magnoliae	Aldehyde dehydrogenase 5, mitochondrial [Wickerhamiella sorbophila]
g97_Starmerella_magnoliae	aldehyde dehydrogenase [Trichoderma citrinoviride]
g2006_Starmerella_magnoliae	Delta-1-pyrroline-5-carboxylate dehydrogenase, mitochondrial [Wickerhamiella sorbophila]
g3989_Starmerella_magnoliae	Hfd1p [Sugiyamaella lignohabitans]
g2481_Starmerella_magnoliae	Msc7p [Sugiyamaella lignohabitans]
g4033_Starmerella_magnoliae	Endo-1,3(4)-beta-glucanase 1 [Wickerhamiella sorbophila]
g1103_Starmerella_magnoliae	Endo-1,3(4)-beta-glucanase 1 [Wickerhamiella sorbophila]
g1591_Starmerella_magnoliae	glycogen-binding subunit 76A [Aspergillus awamori]
g3529_Starmerella_magnoliae	Fatty acid synthase subunit alpha [Wickerhamiella sorbophila]
g3264_Starmerella_magnoliae	fatty acid synthase CEM1 [Sugiyamaella lignohabitans]
g712_Starmerella_magnoliae	Nucleoporin AMO1 [Wickerhamiella sorbophila]
g378_Starmerella_magnoliae	glycoside hydrolase [Moesziomyces antarcticus]
g2376_Starmerella_magnoliae	Cell wall endo-beta-1,3-glucanase [Sugiyamaella lignohabitans]
g2030_Starmerella_magnoliae	glycoside hydrolase superfamily [Yarrowia lipolytica]
g3230_Starmerella_magnoliae	2-isopropylmalate synthase LEU4 [Sugiyamaella lignohabitans]
g2997_Starmerella_magnoliae	hypothetical protein B9G98_01562 [Wickerhamiella sorbophila]
g2961_Starmerella_magnoliae	F1F0 ATP synthase subunit 4 [Sugiyamaella lignohabitans]
g855_Starmerella_magnoliae	putative secreted beta-glucosidase SIM1 [Wickerhamiella sorbophila]
g172_Starmerella_magnoliae	ubiquitinol cytochrome C reductase [Starmerella bombicola]
g2775_Starmerella_magnoliae	putative transporter MCH4 [Wickerhamiella sorbophila]
g2776_Starmerella_magnoliae	putative transporter MCH4 [Wickerhamiella sorbophila]
g1074_Starmerella_magnoliae	putative transporter MCH4 [Wickerhamiella sorbophila]
g1075_Starmerella_magnoliae	putative transporter MCH4 [Wickerhamiella sorbophila]
g2777_Starmerella_magnoliae	putative transporter MCH4 [Wickerhamiella sorbophila]
g357_Starmerella_magnoliae	putative transporter MCH4 [Wickerhamiella sorbophila]
g982_Starmerella_magnoliae	lysine permease [Sugiyamaella lignohabitans]
g981_Starmerella_magnoliae	Lysine-specific permease [Yarrowia sp. B02]
g685_Starmerella_magnoliae	General amino-acid permease GAP1 [Wickerhamiella sorbophila]
g686_Starmerella_magnoliae	General amino-acid permease GAP1 [Wickerhamiella sorbophila]
g2147_Starmerella_magnoliae	General amino-acid permease GAP1 [Wickerhamiella sorbophila]
g790_Starmerella_magnoliae	Lysine permease LysP [Yarrowia lipolytica]
g3606_Starmerella_magnoliae	General amino acid permease AGP3 [Wickerhamiella sorbophila]
g1284_Starmerella_magnoliae	General amino-acid permease GAP1 [Wickerhamiella sorbophila]
g2005_Starmerella_magnoliae	General amino acid permease AGP2 [Wickerhamiella sorbophila]
g2184_Starmerella_magnoliae	SPS-sensor component SSY1 [Wickerhamiella sorbophila]
g1034_Starmerella_magnoliae	General amino-acid permease GAP1 [Wickerhamiella sorbophila]
g2313_Starmerella_magnoliae	Glycogenin-1 [Wickerhamiella sorbophila]
g3134_Starmerella_magnoliae	Uncharacterized protein R707 [Sugiyamaella lignohabitans]
g2114_Starmerella_magnoliae	Sps19p [Sugiyamaella lignohabitans]
g3882_Starmerella_magnoliae	putative NADP-dependent mannitol dehydrogenase [Wickerhamiella sorbophila]
g1324_Starmerella_magnoliae	alcohol dehydrogenase 4 [Starmerella magnoliae]
g1323_Starmerella_magnoliae	alcohol dehydrogenase 3 [Starmerella magnoliae]
g1933_Starmerella_magnoliae	Sorbose reductase SOU2 [Wickerhamiella sorbophila]
g3881_Starmerella_magnoliae	putative NADP-dependent mannitol dehydrogenase [Wickerhamiella sorbophila]
g1325_Starmerella_magnoliae	alcohol dehydrogenase 3 [Starmerella magnoliae]
g4020_Starmerella_magnoliae	Sps19p [Sugiyamaella lignohabitans]
g3671_Starmerella_magnoliae	Cytochrome b2, mitochondrial [Wickerhamiella sorbophila]
g2225_Starmerella_magnoliae	hypothetical_protein [[Candida] auris]
g2697_Starmerella_magnoliae	Yip1-domain-containing protein [Choiromyces venosus 120613-1]
g3077_Starmerella_magnoliae	Glutamate 5-kinase [Yarrowia sp. B02]
g1799_Starmerella_magnoliae	Vacuolar protein sorting-associated protein 3 [Wickerhamiella sorbophila]
g3889_Starmerella_ratchasimensis	glucan 1,3-alpha-glucosidase ROT2 [Sugiyamaella lignohabitans]
g4431_Starmerella_ratchasimensis	bifunctional 4-alpha-glucanotransferase/amylo-alpha-1,6-glucosidase [Sugiyamaella lignohabitans]
g4778_Starmerella_ratchasimensis	Protein arginine N-methyltransferase 2 [Wickerhamiella sorbophila]
g53_Starmerella_ratchasimensis	putative mannosyl-oligosaccharide glucosidase [Wickerhamiella sorbophila]
g1141_Starmerella_ratchasimensis	hypothetical protein B9G98_04095 [Wickerhamiella sorbophila]
g570_Starmerella_ratchasimensis	Glucan 1,3-beta-glucosidase 2 [Wickerhamiella sorbophila]
g2633_Starmerella_ratchasimensis	17-beta-hydroxysteroid dehydrogenase-like protein [Sugiyamaella lignohabitans]
g3835_Starmerella_ratchasimensis	glucan 1,3-beta-glucosidase [Kazachstania barnettii]
g2870_Starmerella_ratchasimensis	Cell surface mannoprotein MP65 [Wickerhamiella sorbophila]
g2015_Starmerella_ratchasimensis	Beta-glucan synthesis-associated protein KRE6 [Wickerhamiella sorbophila]
g972_Starmerella_ratchasimensis	glycoside hydrolase family 32 protein [Acetobacter aceti]
g193_Starmerella_ratchasimensis	aldehyde dehydrogenase (NADP(+)) ALD4 [Sugiyamaella lignohabitans]
g1083_Starmerella_ratchasimensis	Aldehyde dehydrogenase 5, mitochondrial [Wickerhamiella sorbophila]
g1589_Starmerella_ratchasimensis	Succinate-semialdehyde dehydrogenase [NADP(+)] [Wickerhamiella sorbophila]
g565_Starmerella_ratchasimensis	Aldehyde dehydrogenase 5, mitochondrial [Wickerhamiella sorbophila]
g2751_Starmerella_ratchasimensis	aldehyde dehydrogenase (NAD(+)) ALD2 [Sugiyamaella lignohabitans]
g2229_Starmerella_ratchasimensis	Msc7p [Sugiyamaella lignohabitans]
g3823_Starmerella_ratchasimensis	1-pyrroline-5-carboxylate dehydrogenase [Sugiyamaella lignohabitans]
g4494_Starmerella_ratchasimensis	1-pyrroline-5-carboxylate dehydrogenase [Sugiyamaella lignohabitans]
g1653_Starmerella_ratchasimensis	Endo-1,3(4)-beta-glucanase 1 [Wickerhamiella sorbophila]
g3453_Starmerella_ratchasimensis	Endo-1,3(4)-beta-glucanase 1 [Wickerhamiella sorbophila]
g2386_Starmerella_ratchasimensis	Fatty acid synthase subunit alpha [Wickerhamiella sorbophila]
g3296_Starmerella_ratchasimensis	fatty acid synthase CEM1 [Sugiyamaella lignohabitans]
g2460_Starmerella_ratchasimensis	Proteolipid membrane potential modulator [Penicillium expansum]
g2536_Starmerella_ratchasimensis	hydrolase [Sugiyamaella lignohabitans]
g4410_Starmerella_ratchasimensis	1,4-alpha-glucan-branching enzyme [Wickerhamiella sorbophila]
g924_Starmerella_ratchasimensis	2-isopropylmalate synthase LEU4 [Sugiyamaella lignohabitans]
g3266_Starmerella_ratchasimensis	uncharacterized protein SAPINGB_P006317 [Saprochaete ingens]
g376_Starmerella_ratchasimensis	F1F0 ATP synthase subunit 4 [Sugiyamaella lignohabitans]
g1253_Starmerella_ratchasimensis	nd
g4049_Starmerella_ratchasimensis	Cytochrome b-c1 complex subunit Rieske, mitochondrial [Wickerhamiella sorbophila]
g428_Starmerella_ratchasimensis	putative transporter MCH4 [Wickerhamiella sorbophila]
g4626_Starmerella_ratchasimensis	putative transporter MCH4 [Wickerhamiella sorbophila]
g4544_Starmerella_ratchasimensis	putative transporter MCH4 [Wickerhamiella sorbophila]
g4232_Starmerella_ratchasimensis	General amino-acid permease GAP1 [Wickerhamiella sorbophila]
g3486_Starmerella_ratchasimensis	General amino-acid permease GAP1 [Wickerhamiella sorbophila]
g2837_Starmerella_ratchasimensis	General amino-acid permease GAP1 [Wickerhamiella sorbophila]
g1445_Starmerella_ratchasimensis	General amino-acid permease GAP1 [Wickerhamiella sorbophila]
g3961_Starmerella_ratchasimensis	General amino-acid permease GAP1 [Wickerhamiella sorbophila]
g1544_Starmerella_ratchasimensis	General amino-acid permease GAP1 [Wickerhamiella sorbophila]
g3340_Starmerella_ratchasimensis	General amino-acid permease GAP1 [Wickerhamiella sorbophila]
g3860_Starmerella_ratchasimensis	General amino acid permease AGP2 [Wickerhamiella sorbophila]
g1561_Starmerella_ratchasimensis	General amino-acid permease GAP1 [Wickerhamiella sorbophila]
g640_Starmerella_ratchasimensis	Glycogenin-1 [Wickerhamiella sorbophila]
g4399_Starmerella_ratchasimensis	glycosyl transferase family protein-like protein [Alternaria alternata]
g2469_Starmerella_ratchasimensis	Sps19p [Sugiyamaella lignohabitans]
g3519_Starmerella_ratchasimensis	Very-long-chain 3-oxoacyl-CoA reductase [Wickerhamiella sorbophila]
g2424_Starmerella_ratchasimensis	putative NADP-dependent mannitol dehydrogenase [Wickerhamiella sorbophila]
g834_Starmerella_ratchasimensis	NADP-dependent 3-hydroxy acid dehydrogenase [Wickerhamiella sorbophila]
g3476_Starmerella_ratchasimensis	Cytochrome b2, mitochondrial [Wickerhamiella sorbophila]
g3547_Starmerella_ratchasimensis	Cytochrome b2, mitochondrial [Wickerhamiella sorbophila]
g2004_Starmerella_ratchasimensis	uncharacterized protein CJI97_002178 [[Candida] auris]
g80_Starmerella_ratchasimensis	Methionine--tRNA ligase, mitochondrial [Wickerhamiella sorbophila]
g1313_Starmerella_ratchasimensis	putative glutamate 5-kinase [Wickerhamiella sorbophila]
g666_Starmerella_riodocensis	Glucosidase 2 subunit alpha [Wickerhamiella sorbophila]
g3255_Starmerella_riodocensis	bifunctional 4-alpha-glucanotransferase/amylo-alpha-1,6-glucosidase [Sugiyamaella lignohabitans]
g2593_Starmerella_riodocensis	Glucosidase 2 subunit beta [Wickerhamiella sorbophila]
g730_Starmerella_riodocensis	putative mannosyl-oligosaccharide glucosidase [Wickerhamiella sorbophila]
g753_Starmerella_riodocensis	putative alpha-glucosidase [Penicillium oxalicum 114-2]
g395_Starmerella_riodocensis	Glucan 1,3-beta-glucosidase 2 [Wickerhamiella sorbophila]
g2986_Starmerella_riodocensis	17-beta-hydroxysteroid dehydrogenase-like protein [Sugiyamaella lignohabitans]
g1775_Starmerella_riodocensis	glucan 1,3-beta-glucosidase [Kazachstania barnettii]
g1439_Starmerella_riodocensis	Cell surface mannoprotein MP65 [Wickerhamiella sorbophila]
g1202_Starmerella_riodocensis	Beta-glucan synthesis-associated protein KRE6 [Wickerhamiella sorbophila]
g1614_Starmerella_riodocensis	levanase [Acetobacter aceti NRIC 0242]
g2084_Starmerella_riodocensis	aldehyde dehydrogenase (NADP(+)) ALD4 [Sugiyamaella lignohabitans]
g342_Starmerella_riodocensis	Succinate-semialdehyde dehydrogenase [NADP(+)] [Wickerhamiella sorbophila]
g3161_Starmerella_riodocensis	aldehyde dehydrogenase [Trichoderma longibrachiatum ATCC 18648]
g1337_Starmerella_riodocensis	Aldehyde dehydrogenase 5, mitochondrial [Wickerhamiella sorbophila]
g2304_Starmerella_riodocensis	aldehyde dehydrogenase (NAD(+)) ALD2 [Sugiyamaella lignohabitans]
g1763_Starmerella_riodocensis	Delta-1-pyrroline-5-carboxylate dehydrogenase, mitochondrial [Wickerhamiella sorbophila]
g3038_Starmerella_riodocensis	Aldehyde dehydrogenase family 3 member B1 [Wickerhamiella sorbophila]
g2274_Starmerella_riodocensis	Endo-1,3(4)-beta-glucanase 1 [Wickerhamiella sorbophila]
g147_Starmerella_riodocensis	Endo-1,3(4)-beta-glucanase 1 [Wickerhamiella sorbophila]
g2938_Starmerella_riodocensis	Asg1p [Sugiyamaella lignohabitans]
g2962_Starmerella_riodocensis	Fatty acid synthase subunit alpha [Wickerhamiella sorbophila]
g1786_Starmerella_riodocensis	hydrolase [Sugiyamaella lignohabitans]
g2790_Starmerella_riodocensis	1,4-alpha-glucan-branching enzyme [Wickerhamiella sorbophila]
g1930_Starmerella_riodocensis	2-isopropylmalate synthase LEU4 [Sugiyamaella lignohabitans]
g736_Starmerella_riodocensis	hypothetical protein B9G98_01562 [Wickerhamiella sorbophila]
g895_Starmerella_riodocensis	F1F0 ATP synthase subunit 4 [Sugiyamaella lignohabitans]
g53_Starmerella_riodocensis	putative secreted beta-glucosidase SIM1 [Wickerhamiella sorbophila]
g3619_Starmerella_riodocensis	ubiquitinol cytochrome C reductase [Starmerella bombicola]
g1915_Starmerella_riodocensis	putative transporter MCH4 [Wickerhamiella sorbophila]
g2936_Starmerella_riodocensis	putative transporter MCH4 [Wickerhamiella sorbophila]
g3238_Starmerella_riodocensis	putative transporter MCH4 [Wickerhamiella sorbophila]
g3729_Starmerella_riodocensis	putative transporter MCH4 [Wickerhamiella sorbophila]
g120_Starmerella_riodocensis	General amino-acid permease GAP1 [Wickerhamiella sorbophila]
g2507_Starmerella_riodocensis	General amino-acid permease GAP1 [Wickerhamiella sorbophila]
g2969_Starmerella_riodocensis	General amino-acid permease GAP1 [Wickerhamiella sorbophila]
g1319_Starmerella_riodocensis	General amino acid permease AGP3 [Wickerhamiella sorbophila]
g3600_Starmerella_riodocensis	General amino-acid permease GAP1 [Wickerhamiella sorbophila]
g119_Starmerella_riodocensis	General amino-acid permease GAP1 [Wickerhamiella sorbophila]
g2968_Starmerella_riodocensis	General amino-acid permease GAP1 [Wickerhamiella sorbophila]
g1762_Starmerella_riodocensis	General amino acid permease AGP2 [Wickerhamiella sorbophila]
g1139_Starmerella_riodocensis	SPS-sensor component SSY1 [Wickerhamiella sorbophila]
g1522_Starmerella_riodocensis	Glycogenin-1 [Wickerhamiella sorbophila]
g3648_Starmerella_riodocensis	Sps19p [Sugiyamaella lignohabitans]
g378_Starmerella_riodocensis	SDR family oxidoreductase [Macrococcus caseolyticus]
g3145_Starmerella_riodocensis	NADP-dependent 3-hydroxy acid dehydrogenase [Wickerhamiella sorbophila]
g1943_Starmerella_riodocensis	Cytochrome b2, mitochondrial [Wickerhamiella sorbophila]
g612_Starmerella_riodocensis	putative glutamate 5-kinase [Wickerhamiella sorbophila]
g1374_Starmerella_sorbosivorans	glucan 1,3-alpha-glucosidase ROT2 [Sugiyamaella lignohabitans]
g2940_Starmerella_sorbosivorans	bifunctional 4-alpha-glucanotransferase/amylo-alpha-1,6-glucosidase [Sugiyamaella lignohabitans]
g3810_Starmerella_sorbosivorans	Glucosidase 2 subunit beta [Wickerhamiella sorbophila]
g559_Starmerella_sorbosivorans	putative mannosyl-oligosaccharide glucosidase [Wickerhamiella sorbophila]
g89_Starmerella_sorbosivorans	Six-hairpin glycosidase-like protein [Protomyces lactucae-debilis]
g758_Starmerella_sorbosivorans	Glucan 1,3-beta-glucosidase 2 [Wickerhamiella sorbophila]
g2676_Starmerella_sorbosivorans	Exg2p [Sugiyamaella lignohabitans]
g2945_Starmerella_sorbosivorans	17-beta-hydroxysteroid dehydrogenase-like protein [Sugiyamaella lignohabitans]
g2808_Starmerella_sorbosivorans	glucan 1,3-beta-glucosidase [Kazachstania barnettii]
g1555_Starmerella_sorbosivorans	1,4-alpha-glucan-branching enzyme [Wickerhamiella sorbophila]
g3696_Starmerella_sorbosivorans	Beta-glucan synthesis-associated protein KRE6 [Wickerhamiella sorbophila]
g532_Starmerella_sorbosivorans	Beta-glucan synthesis-associated protein KRE6 [Wickerhamiella sorbophila]
g672_Starmerella_sorbosivorans	glycoside hydrolase family 32 protein [Acetobacter sicerae]
g4183_Starmerella_sorbosivorans	aldehyde dehydrogenase (NADP(+)) ALD4 [Sugiyamaella lignohabitans]
g3358_Starmerella_sorbosivorans	Succinate-semialdehyde dehydrogenase [NADP(+)] [Wickerhamiella sorbophila]
g3798_Starmerella_sorbosivorans	aldehyde dehydrogenase (NAD(+)) ALD2 [Sugiyamaella lignohabitans]
g1420_Starmerella_sorbosivorans	Aldehyde dehydrogenase 5, mitochondrial [Wickerhamiella sorbophila]
g1893_Starmerella_sorbosivorans	Msc7p [Sugiyamaella lignohabitans]
g977_Starmerella_sorbosivorans	aldehyde dehydrogenase [Trichoderma citrinoviride]
g2794_Starmerella_sorbosivorans	Delta-1-pyrroline-5-carboxylate dehydrogenase, mitochondrial [Wickerhamiella sorbophila]
g3462_Starmerella_sorbosivorans	Aldehyde dehydrogenase family 3 member B1 [Wickerhamiella sorbophila]
g194_Starmerella_sorbosivorans	Endo-1,3(4)-beta-glucanase 1 [Wickerhamiella sorbophila]
g3131_Starmerella_sorbosivorans	Endo-1,3(4)-beta-glucanase 1 [Wickerhamiella sorbophila]
g2616_Starmerella_sorbosivorans	Cell surface mannoprotein MP65 [Wickerhamiella sorbophila]
g390_Starmerella_sorbosivorans	hypothetical protein B9G98_00994 [Wickerhamiella sorbophila]
g3710_Starmerella_sorbosivorans	Fatty acid synthase subunit alpha [Wickerhamiella sorbophila]
g1130_Starmerella_sorbosivorans	fatty acid synthase CEM1 [Sugiyamaella lignohabitans]
g3609_Starmerella_sorbosivorans	glycoside hydrolase [Pseudozyma hubeiensis SY62]
g1607_Starmerella_sorbosivorans	glucan 1,3-beta-glucosidase [Kwoniella pini CBS 10737]
g2819_Starmerella_sorbosivorans	glycoside hydrolase [Westerdykella ornata]
g653_Starmerella_sorbosivorans	2-isopropylmalate synthase LEU4 [Sugiyamaella lignohabitans]
g3546_Starmerella_sorbosivorans	hypothetical protein B9G98_01562 [Wickerhamiella sorbophila]
g3258_Starmerella_sorbosivorans	F1F0 ATP synthase subunit 4 [Sugiyamaella lignohabitans]
g311_Starmerella_sorbosivorans	putative secreted beta-glucosidase SIM1 [Wickerhamiella sorbophila]
g2311_Starmerella_sorbosivorans	Cytochrome b-c1 complex subunit Rieske, mitochondrial [Wickerhamiella sorbophila]
g4016_Starmerella_sorbosivorans	putative transporter MCH4 [Wickerhamiella sorbophila]
g3903_Starmerella_sorbosivorans	putative transporter MCH4 [Wickerhamiella sorbophila]
g3902_Starmerella_sorbosivorans	putative transporter MCH4 [Wickerhamiella sorbophila]
g4017_Starmerella_sorbosivorans	putative transporter MCH4 [Wickerhamiella sorbophila]
g140_Starmerella_sorbosivorans	lysine permease [Sugiyamaella lignohabitans]
g141_Starmerella_sorbosivorans	lysine permease [Sugiyamaella lignohabitans]
g4181_Starmerella_sorbosivorans	General amino-acid permease GAP1 [Wickerhamiella sorbophila]
g4180_Starmerella_sorbosivorans	General amino-acid permease GAP1 [Wickerhamiella sorbophila]
g451_Starmerella_sorbosivorans	General amino-acid permease GAP1 [Wickerhamiella sorbophila]
g3005_Starmerella_sorbosivorans	General amino-acid permease GAP1 [Wickerhamiella sorbophila]
g3440_Starmerella_sorbosivorans	General amino-acid permease GAP1 [Wickerhamiella sorbophila]
g452_Starmerella_sorbosivorans	General amino-acid permease GAP1 [Wickerhamiella sorbophila]
g2989_Starmerella_sorbosivorans	General amino acid permease AGP3 [Wickerhamiella sorbophila]
g2880_Starmerella_sorbosivorans	General amino acid permease AGP2 [Wickerhamiella sorbophila]
g2793_Starmerella_sorbosivorans	General amino acid permease AGP2 [Wickerhamiella sorbophila]
g3652_Starmerella_sorbosivorans	SPS-sensor component SSY1 [Wickerhamiella sorbophila]
g4170_Starmerella_sorbosivorans	Glycogenin-1 [Wickerhamiella sorbophila]
g683_Starmerella_sorbosivorans	Uncharacterized protein R707 [Sugiyamaella lignohabitans]
g2631_Starmerella_sorbosivorans	Sps19p [Sugiyamaella lignohabitans]
g990_Starmerella_sorbosivorans	putative NADP-dependent mannitol dehydrogenase [Wickerhamiella sorbophila]
g1476_Starmerella_sorbosivorans	Sorbose reductase SOU2 [Wickerhamiella sorbophila]
g1824_Starmerella_sorbosivorans	3-oxoacyl-[acyl-carrier-protein] reductase FabG [Wickerhamiella sorbophila]
g798_Starmerella_sorbosivorans	putative NADP-dependent mannitol dehydrogenase [Wickerhamiella sorbophila]
g114_Starmerella_sorbosivorans	3-oxoacyl-[acyl-carrier-protein] reductase FabG [Wickerhamiella sorbophila]
g4236_Starmerella_sorbosivorans	Cytochrome b2, mitochondrial [Wickerhamiella sorbophila]
g3233_Starmerella_sorbosivorans	uncharacterized protein CJI97_002178 [[Candida] auris]
g2074_Starmerella_sorbosivorans	uncharacterized protein SAPINGB_P005620 [Saprochaete ingens]
g608_Starmerella_sorbosivorans	putative glutamate 5-kinase [Wickerhamiella sorbophila]
g1076_Starmerella_vaccinii	Glucosidase 2 subunit alpha [Wickerhamiella sorbophila]
g1767_Starmerella_vaccinii	bifunctional 4-alpha-glucanotransferase/amylo-alpha-1,6-glucosidase [Sugiyamaella lignohabitans]
g3048_Starmerella_vaccinii	Glucosidase 2 subunit beta [Wickerhamiella sorbophila]
g118_Starmerella_vaccinii	putative mannosyl-oligosaccharide glucosidase [Wickerhamiella sorbophila]
g1496_Starmerella_vaccinii	putative alpha-glucosidase [Penicillium oxalicum 114-2]
g374_Starmerella_vaccinii	Glucan 1,3-beta-glucosidase 2 [Wickerhamiella sorbophila]
g2273_Starmerella_vaccinii	glycoside hydrolase [Saitoella complicata NRRL Y-17804]
g2069_Starmerella_vaccinii	17-beta-hydroxysteroid dehydrogenase-like protein [Sugiyamaella lignohabitans]
g3909_Starmerella_vaccinii	glucan 1,3-beta-glucosidase [Kazachstania barnettii]
g4375_Starmerella_vaccinii	Cell surface mannoprotein MP65 [Wickerhamiella sorbophila]
g4417_Starmerella_vaccinii	1,4-alpha-glucan-branching enzyme [Wickerhamiella sorbophila]
g4451_Starmerella_vaccinii	Beta-glucan synthesis-associated protein KRE6 [Wickerhamiella sorbophila]
g1818_Starmerella_vaccinii	Beta-glucan synthesis-associated protein KRE6 [Wickerhamiella sorbophila]
g519_Starmerella_vaccinii	levanase [Acetobacter aceti NRIC 0242]
g2661_Starmerella_vaccinii	aldehyde dehydrogenase (NADP(+)) ALD4 [Sugiyamaella lignohabitans]
g2021_Starmerella_vaccinii	Succinate-semialdehyde dehydrogenase [NADP(+)] [Wickerhamiella sorbophila]
g3692_Starmerella_vaccinii	aldehyde dehydrogenase (NAD(+)) ALD2 [Sugiyamaella lignohabitans]
g1122_Starmerella_vaccinii	Aldehyde dehydrogenase 5, mitochondrial [Wickerhamiella sorbophila]
g304_Starmerella_vaccinii	Msc7p [Sugiyamaella lignohabitans]
g2530_Starmerella_vaccinii	aldehyde dehydrogenase [Trichoderma citrinoviride]
g3898_Starmerella_vaccinii	Delta-1-pyrroline-5-carboxylate dehydrogenase, mitochondrial [Wickerhamiella sorbophila]
g420_Starmerella_vaccinii	Aldehyde dehydrogenase family 3 member B1 [Wickerhamiella sorbophila]
g733_Starmerella_vaccinii	Dse4p [Sugiyamaella lignohabitans]
g213_Starmerella_vaccinii	Endo-1,3(4)-beta-glucanase 1 [Wickerhamiella sorbophila]
g2052_Starmerella_vaccinii	nd
g1759_Starmerella_vaccinii	Fatty acid synthase subunit alpha [Wickerhamiella sorbophila]
g159_Starmerella_vaccinii	3-oxoacyl-[acyl-carrier-protein] synthase, mitochondrial [Wickerhamiella sorbophila]
g2771_Starmerella_vaccinii	glycoside hydrolase [Pseudozyma hubeiensis SY62]
g218_Starmerella_vaccinii	glycoside hydrolase [Ceratobasidium sp. AG-I]
g2299_Starmerella_vaccinii	hypothetical protein TRICI_000153 [Trichomonascus ciferrii]
g3920_Starmerella_vaccinii	putative glycosyl hydrolase [Yarrowia sp. C11]
g3868_Starmerella_vaccinii	2-isopropylmalate synthase LEU4 [Sugiyamaella lignohabitans]
g2423_Starmerella_vaccinii	hypothetical protein B9G98_01562 [Wickerhamiella sorbophila]
g1873_Starmerella_vaccinii	F1F0 ATP synthase subunit 4 [Sugiyamaella lignohabitans]
g876_Starmerella_vaccinii	putative secreted beta-glucosidase SIM1 [Wickerhamiella sorbophila]
g4539_Starmerella_vaccinii	Cytochrome b-c1 complex subunit Rieske, mitochondrial [Wickerhamiella sorbophila]
g658_Starmerella_vaccinii	putative transporter MCH4 [Wickerhamiella sorbophila]
g4555_Starmerella_vaccinii	putative transporter MCH4 [Wickerhamiella sorbophila]
g4554_Starmerella_vaccinii	putative transporter MCH4 [Wickerhamiella sorbophila]
g659_Starmerella_vaccinii	putative transporter MCH4 [Wickerhamiella sorbophila]
g2351_Starmerella_vaccinii	putative transporter MCH4 [Wickerhamiella sorbophila]
g1925_Starmerella_vaccinii	lysine permease [Sugiyamaella lignohabitans]
g1924_Starmerella_vaccinii	lysine permease [Sugiyamaella lignohabitans]
g2660_Starmerella_vaccinii	General amino-acid permease GAP1 [Wickerhamiella sorbophila]
g3025_Starmerella_vaccinii	General amino-acid permease GAP1 [Wickerhamiella sorbophila]
g545_Starmerella_vaccinii	General amino-acid permease GAP1 [Wickerhamiella sorbophila]
g3026_Starmerella_vaccinii	General amino-acid permease GAP1 [Wickerhamiella sorbophila]
g869_Starmerella_vaccinii	Lysine permease LysP [Yarrowia lipolytica]
g1452_Starmerella_vaccinii	General amino acid permease AGP3 [Wickerhamiella sorbophila]
g1518_Starmerella_vaccinii	General amino-acid permease GAP1 [Wickerhamiella sorbophila]
g3897_Starmerella_vaccinii	General amino acid permease AGP2 [Wickerhamiella sorbophila]
g4497_Starmerella_vaccinii	SPS-sensor component SSY1 [Wickerhamiella sorbophila]
g3827_Starmerella_vaccinii	Glycogenin-1 [Wickerhamiella sorbophila]
g470_Starmerella_vaccinii	Uncharacterized protein R707 [Sugiyamaella lignohabitans]
g4390_Starmerella_vaccinii	Sps19p [Sugiyamaella lignohabitans]
g4345_Starmerella_vaccinii	alcohol dehydrogenase 3 [Starmerella magnoliae]
g3592_Starmerella_vaccinii	putative NADP-dependent mannitol dehydrogenase [Wickerhamiella sorbophila]
g3594_Starmerella_vaccinii	putative NADP-dependent mannitol dehydrogenase [Yarrowia sp. E02]
g3005_Starmerella_vaccinii	alcohol dehydrogenase 3 [Starmerella magnoliae]
g4346_Starmerella_vaccinii	alcohol dehydrogenase 3 [Starmerella magnoliae]
g4344_Starmerella_vaccinii	alcohol dehydrogenase 3 [Starmerella magnoliae]
g3593_Starmerella_vaccinii	putative NADP-dependent mannitol dehydrogenase [Wickerhamiella sorbophila]
g1277_Starmerella_vaccinii	Cytochrome b2, mitochondrial [Wickerhamiella sorbophila]
g1329_Starmerella_vaccinii	hypothetical protein CJJ07_000398 [[Candida] auris]
g2460_Starmerella_vaccinii	Yip1-domain-containing protein [Saitoella complicata NRRL Y-17804]
g458_Starmerella_vaccinii	putative glutamate 5-kinase [Wickerhamiella sorbophila]
g1043_Starmerella_vaccinii	CORVET complex subunit VPS3 [Sugiyamaella lignohabitans]
g5048_Wickerhamiella_alocasiicola	glucan 1,3-alpha-glucosidase ROT2 [Sugiyamaella lignohabitans]
g2509_Wickerhamiella_alocasiicola	bifunctional 4-alpha-glucanotransferase/amylo-alpha-1,6-glucosidase [Sugiyamaella lignohabitans]
g4545_Wickerhamiella_alocasiicola	Glucosidase 2 subunit beta [Wickerhamiella sorbophila]
g633_Wickerhamiella_alocasiicola	putative mannosyl-oligosaccharide glucosidase [Wickerhamiella sorbophila]
g1242_Wickerhamiella_alocasiicola	Six-hairpin glycosidase-like protein [Protomyces lactucae-debilis]
g4048_Wickerhamiella_alocasiicola	Glucan 1,3-beta-glucosidase 2 [Wickerhamiella sorbophila]
g3984_Wickerhamiella_alocasiicola	Checkpoint serine/threonine-protein kinase BUB1 [Wickerhamiella sorbophila]
g561_Wickerhamiella_alocasiicola	17-beta-hydroxysteroid dehydrogenase-like protein [Sugiyamaella lignohabitans]
g1049_Wickerhamiella_alocasiicola	glucan 1,3-beta-glucosidase [Kazachstania barnettii]
g2105_Wickerhamiella_alocasiicola	putative family 17 glucosidase SCW11 [Wickerhamiella sorbophila]
g2814_Wickerhamiella_alocasiicola	Cell surface mannoprotein MP65 [Wickerhamiella sorbophila]
g2801_Wickerhamiella_alocasiicola	Cell surface mannoprotein MP65 [Wickerhamiella sorbophila]
g1149_Wickerhamiella_alocasiicola	1,4-alpha-glucan-branching enzyme [Wickerhamiella sorbophila]
g1517_Wickerhamiella_alocasiicola	Glucoamylase GLU1 [Wickerhamiella sorbophila]
g4670_Wickerhamiella_alocasiicola	Beta-glucan synthesis-associated protein KRE6 [Wickerhamiella sorbophila]
g4431_Wickerhamiella_alocasiicola	aldehyde dehydrogenase (NADP(+)) ALD4 [Sugiyamaella lignohabitans]
g4179_Wickerhamiella_alocasiicola	Aldehyde dehydrogenase 5, mitochondrial [Wickerhamiella sorbophila]
g4173_Wickerhamiella_alocasiicola	aldehyde dehydrogenase (NAD(+)) ALD2 [Sugiyamaella lignohabitans]
g529_Wickerhamiella_alocasiicola	Succinate-semialdehyde dehydrogenase [NADP(+)] [Wickerhamiella sorbophila]
g1908_Wickerhamiella_alocasiicola	Msc7p [Sugiyamaella lignohabitans]
g2324_Wickerhamiella_alocasiicola	Aldehyde dehydrogenase family 1 member A3 [Wickerhamiella sorbophila]
g3105_Wickerhamiella_alocasiicola	Delta-1-pyrroline-5-carboxylate dehydrogenase, mitochondrial [Wickerhamiella sorbophila]
g4571_Wickerhamiella_alocasiicola	Aldehyde dehydrogenase family 3 member B1 [Wickerhamiella sorbophila]
g55_Wickerhamiella_alocasiicola	Aldehyde dehydrogenase family 3 member B1 [Wickerhamiella sorbophila]
g1833_Wickerhamiella_alocasiicola	Endo-1,3(4)-beta-glucanase 1 [Wickerhamiella sorbophila]
g2697_Wickerhamiella_alocasiicola	Endo-1,3(4)-beta-glucanase 1 [Wickerhamiella sorbophila]
g370_Wickerhamiella_alocasiicola	hypothetical protein B9G98_03975 [Wickerhamiella sorbophila]
g1774_Wickerhamiella_alocasiicola	Fatty acid synthase subunit alpha [Wickerhamiella sorbophila]
g3579_Wickerhamiella_alocasiicola	3-oxoacyl-[acyl-carrier-protein] synthase, mitochondrial [Wickerhamiella sorbophila]
g1601_Wickerhamiella_alocasiicola	hypothetical protein CJU89_0804 [Yarrowia sp. B02]
g1444_Wickerhamiella_alocasiicola	Putative metallocarboxypeptidase ecm14 [Wickerhamiella sorbophila]
g1811_Wickerhamiella_alocasiicola	hydrolase [Sugiyamaella lignohabitans]
g1769_Wickerhamiella_alocasiicola	hydrolase [Sugiyamaella lignohabitans]
g3532_Wickerhamiella_alocasiicola	2-isopropylmalate synthase LEU4 [Sugiyamaella lignohabitans]
g4098_Wickerhamiella_alocasiicola	hypothetical protein B9G98_01562 [Wickerhamiella sorbophila]
g5238_Wickerhamiella_alocasiicola	F1F0 ATP synthase subunit 4 [Sugiyamaella lignohabitans]
g556_Wickerhamiella_alocasiicola	putative secreted beta-glucosidase SIM1 [Wickerhamiella sorbophila]
g2647_Wickerhamiella_alocasiicola	Cytochrome b-c1 complex subunit Rieske, mitochondrial [Wickerhamiella sorbophila]
g499_Wickerhamiella_alocasiicola	putative transporter MCH4 [Wickerhamiella sorbophila]
g3759_Wickerhamiella_alocasiicola	putative transporter MCH4 [Wickerhamiella sorbophila]
g3758_Wickerhamiella_alocasiicola	MFS monocarboxylate transporter [Aspergillus costaricaensis CBS 115574]
g4533_Wickerhamiella_alocasiicola	lysine permease [Sugiyamaella lignohabitans]
g1397_Wickerhamiella_alocasiicola	General amino-acid permease GAP1 [Wickerhamiella sorbophila]
g3323_Wickerhamiella_alocasiicola	General amino-acid permease GAP1 [Wickerhamiella sorbophila]
g3171_Wickerhamiella_alocasiicola	General amino-acid permease GAP1 [Wickerhamiella sorbophila]
g3689_Wickerhamiella_alocasiicola	General amino-acid permease GAP1 [Wickerhamiella sorbophila]
g3510_Wickerhamiella_alocasiicola	General amino-acid permease GAP1 [Wickerhamiella sorbophila]
g2202_Wickerhamiella_alocasiicola	General amino-acid permease GAP1 [Wickerhamiella sorbophila]
g783_Wickerhamiella_alocasiicola	General amino acid permease AGP3 [Wickerhamiella sorbophila]
g4330_Wickerhamiella_alocasiicola	General amino acid permease AGP3 [Wickerhamiella sorbophila]
g501_Wickerhamiella_alocasiicola	General amino-acid permease GAP1 [Wickerhamiella sorbophila]
g3511_Wickerhamiella_alocasiicola	General amino-acid permease GAP1 [Wickerhamiella sorbophila]
g4492_Wickerhamiella_alocasiicola	General amino-acid permease GAP1 [Wickerhamiella sorbophila]
g809_Wickerhamiella_alocasiicola	General amino acid permease AGP2 [Wickerhamiella sorbophila]
g315_Wickerhamiella_alocasiicola	General amino acid permease AGP2 [Wickerhamiella sorbophila]
g2041_Wickerhamiella_alocasiicola	General amino acid permease AGP2 [Wickerhamiella sorbophila]
g4399_Wickerhamiella_alocasiicola	Neutral trehalase [Wickerhamiella sorbophila]
g2688_Wickerhamiella_alocasiicola	Glycogenin-1 [Wickerhamiella sorbophila]
g4015_Wickerhamiella_alocasiicola	Uncharacterized protein R707 [Sugiyamaella lignohabitans]
g953_Wickerhamiella_alocasiicola	Sps19p [Sugiyamaella lignohabitans]
g936_Wickerhamiella_alocasiicola	Sorbose reductase SOU2 [Wickerhamiella sorbophila]
g3467_Wickerhamiella_alocasiicola	Glucose 1-dehydrogenase [Wickerhamiella sorbophila]
g1988_Wickerhamiella_alocasiicola	hypothetical protein SPPG_08296 [Spizellomyces punctatus DAOM BR117]
g5108_Wickerhamiella_alocasiicola	putative NADP-dependent mannitol dehydrogenase [Wickerhamiella sorbophila]
g4836_Wickerhamiella_alocasiicola	hypothetical protein B9G98_03590 [Wickerhamiella sorbophila]
g1681_Wickerhamiella_alocasiicola	Cytochrome b2, mitochondrial [Wickerhamiella sorbophila]
g4647_Wickerhamiella_alocasiicola	hypothetical protein TRICI_005073 [Trichomonascus ciferrii]
g1897_Wickerhamiella_alocasiicola	putative glutamate 5-kinase [Wickerhamiella sorbophila]
g1479_Wickerhamiella_alocasiicola	CORVET complex subunit VPS3 [Sugiyamaella lignohabitans]
g3142_Wickerhamiella_azyma	glucan 1,3-alpha-glucosidase ROT2 [Sugiyamaella lignohabitans]
g597_Wickerhamiella_azyma	bifunctional 4-alpha-glucanotransferase/amylo-alpha-1,6-glucosidase [Sugiyamaella lignohabitans]
g3726_Wickerhamiella_azyma	putative maltase [Acaromyces ingoldii]
g2373_Wickerhamiella_azyma	maltase [Colletotrichum truncatum]	partial protein sequences, possibly corresponding to the same protein (wrong annotation)
g2374_Wickerhamiella_azyma	maltase [Aspergillus clavatus NRRL 1]
g57_Wickerhamiella_azyma	Glucosidase II beta subunit [Komagataella phaffii GS115]
g627_Wickerhamiella_azyma	putative mannosyl-oligosaccharide glucosidase [Wickerhamiella sorbophila]
g653_Wickerhamiella_azyma	Six-hairpin glycosidase-like protein [Protomyces lactucae-debilis]
g1281_Wickerhamiella_azyma	Glucan 1,3-beta-glucosidase 2 [Wickerhamiella sorbophila]
g3579_Wickerhamiella_azyma	Glucan 1,3-beta-glucosidase 2 [Wickerhamiella sorbophila]
g3599_Wickerhamiella_azyma	17-beta-hydroxysteroid dehydrogenase-like protein [Sugiyamaella lignohabitans]
g4454_Wickerhamiella_azyma	Glucan 1,3-beta-glucosidase Exg2 [Schizosaccharomyces octosporus yFS286]
g4887_Wickerhamiella_azyma	glucan 1,3-beta-glucosidase [Kazachstania barnettii]
g1520_Wickerhamiella_azyma	probable family 17 glucosidase SCW11 [Kluyveromyces marxianus DMKU3-1042]
g1521_Wickerhamiella_azyma	probable family 17 glucosidase SCW11 [Kluyveromyces marxianus DMKU3-1042]
g4108_Wickerhamiella_azyma	cell surface mannoprotein, putative [Candida dubliniensis CD36]
g1603_Wickerhamiella_azyma	1,4-alpha-glucan branching enzyme [Sugiyamaella lignohabitans]
g3188_Wickerhamiella_azyma	Glucoamylase GLU1 [Wickerhamiella sorbophila]
g2371_Wickerhamiella_azyma	Beta-glucan synthesis-associated protein KRE6 [Wickerhamiella sorbophila]
g1610_Wickerhamiella_azyma	Beta-glucan synthesis-associated protein KRE6 [Wickerhamiella sorbophila]
g4907_Wickerhamiella_azyma	aldehyde dehydrogenase (NADP(+)) ALD4 [Sugiyamaella lignohabitans]
g1970_Wickerhamiella_azyma	Aldehyde dehydrogenase [Scheffersomyces stipitis CBS 6054]
g2257_Wickerhamiella_azyma	succinate-semialdehyde dehydrogenase [Purpureocillium lilacinum]
g282_Wickerhamiella_azyma	aldehyde dehydrogenase [Cyberlindnera jadinii NRRL Y-1542]
g3230_Wickerhamiella_azyma	Aldehyde dehydrogenase family 1 member A3 [Wickerhamiella sorbophila]
g4658_Wickerhamiella_azyma	Aldehyde dehydrogenase [Wickerhamiella sorbophila]
g1116_Wickerhamiella_azyma	Aldehyde dehydrogenase family 3 member B1 [Wickerhamiella sorbophila]
g2828_Wickerhamiella_azyma	1-pyrroline-5-carboxylate dehydrogenase [Sugiyamaella lignohabitans]
g3428_Wickerhamiella_azyma	Endo-1,3(4)-beta-glucanase 1 [Wickerhamiella sorbophila]
g3469_Wickerhamiella_azyma	Endo-1,3(4)-beta-glucanase 1 [Wickerhamiella sorbophila]
g924_Wickerhamiella_azyma	Fatty acid synthase subunit alpha [Wickerhamiella sorbophila]
g2075_Wickerhamiella_azyma	fatty acid synthase CEM1 [Sugiyamaella lignohabitans]
g5047_Wickerhamiella_azyma	Hydrolase [Sugiyamaella lignohabitans]
g935_Wickerhamiella_azyma	Hydrolase [Sugiyamaella lignohabitans]
g4354_Wickerhamiella_azyma	2-isopropylmalate synthase LEU4 [Sugiyamaella lignohabitans]
g3303_Wickerhamiella_azyma	Diphthamide biosynthesis protein 1 [Wickerhamiella sorbophila]
g100_Wickerhamiella_azyma	ATP synthase subunit 4, mitochondrial [Wickerhamiella sorbophila]
g3772_Wickerhamiella_azyma	putative secreted beta-glucosidase sim1 [Brettanomyces bruxellensis]
g2806_Wickerhamiella_azyma	putative secreted beta-glucosidase sim1 [Brettanomyces bruxellensis]
g4087_Wickerhamiella_azyma	Cytochrome b-c1 complex subunit Rieske, mitochondrial [Wickerhamiella sorbophila]
g4533_Wickerhamiella_azyma	putative transporter MCH4 [Wickerhamiella sorbophila]
g4534_Wickerhamiella_azyma	putative transporter MCH4 [Wickerhamiella sorbophila]
g4918_Wickerhamiella_azyma	putative transporter MCH4 [Wickerhamiella sorbophila]
g2293_Wickerhamiella_azyma	putative transporter MCH4 [Wickerhamiella sorbophila]
g1879_Wickerhamiella_azyma	putative transporter MCH4 [Wickerhamiella sorbophila]
g3922_Wickerhamiella_azyma	putative transporter MCH4 [Wickerhamiella sorbophila]
g4880_Wickerhamiella_azyma	Lysine permease [Sugiyamaella lignohabitans]
g5077_Wickerhamiella_azyma	Lysine permease [Sugiyamaella lignohabitans]
g1082_Wickerhamiella_azyma	General amino-acid permease GAP1 [Wickerhamiella sorbophila]
g1084_Wickerhamiella_azyma	General amino-acid permease GAP1 [Wickerhamiella sorbophila]
g2587_Wickerhamiella_azyma	General amino-acid permease GAP1 [Wickerhamiella sorbophila]
g1083_Wickerhamiella_azyma	General amino-acid permease GAP1 [Wickerhamiella sorbophila]
g4230_Wickerhamiella_azyma	General amino-acid permease GAP1 [Wickerhamiella sorbophila]
g1881_Wickerhamiella_azyma	General amino-acid permease GAP1 [Wickerhamiella sorbophila]
g2685_Wickerhamiella_azyma	General amino acid permease AGP3 [Wickerhamiella sorbophila]
g1133_Wickerhamiella_azyma	General amino-acid permease GAP1 [Wickerhamiella sorbophila]
g1132_Wickerhamiella_azyma	General amino-acid permease GAP1 [Wickerhamiella sorbophila]
g3981_Wickerhamiella_azyma	General amino-acid permease GAP1 [Wickerhamiella sorbophila]
g2556_Wickerhamiella_azyma	General amino acid permease AGP2 [Wickerhamiella sorbophila]
g1397_Wickerhamiella_azyma	General amino acid permease AGP2 [Wickerhamiella sorbophila]
g3438_Wickerhamiella_azyma	Glycogenin-1 [Wickerhamiella sorbophila]
g3216_Wickerhamiella_azyma	Sps19p [Sugiyamaella lignohabitans]
g4642_Wickerhamiella_azyma	SDR family oxidoreductase [Sphingomonas mucosissima]
g4714_Wickerhamiella_azyma	Glucose 1-dehydrogenase [Wickerhamiella sorbophila]
g589_Wickerhamiella_azyma	putative NADP-dependent mannitol dehydrogenase [Wickerhamiella sorbophila]
g1319_Wickerhamiella_azyma	putative NADP-dependent mannitol dehydrogenase [Wickerhamiella sorbophila]
g430_Wickerhamiella_azyma	Sorbose reductase SOU2 [Wickerhamiella sorbophila]
g3813_Wickerhamiella_azyma	putative NADP-dependent mannitol dehydrogenase [Wickerhamiella sorbophila]
g707_Wickerhamiella_azyma	putative NADP-dependent mannitol dehydrogenase [Wickerhamiella sorbophila]
g2221_Wickerhamiella_azyma	Sps19p [Sugiyamaella lignohabitans]
g1847_Wickerhamiella_azyma	NAD(P)-binding protein [Yamadazyma tenuis ATCC 10573]
g773_Wickerhamiella_azyma	NADP(+)-dependent dehydrogenase [Hyphopichia burtonii NRRL Y-1933]
g1782_Wickerhamiella_azyma	Cytochrome b2, mitochondrial [Wickerhamiella sorbophila]
g2453_Wickerhamiella_azyma	Protein transport protein yip1 [Wickerhamiella sorbophila]
g294_Wickerhamiella_azyma	glutamate 5-kinase [Suhomyces tanzawaensis NRRL Y-17324]
g4163_Wickerhamiella_azyma	CORVET complex subunit VPS3 [Sugiyamaella lignohabitans]
g2866_Wickerhamiella_cacticola	Glucosidase 2 subunit alpha [Wickerhamiella sorbophila]
g2769_Wickerhamiella_cacticola	bifunctional 4-alpha-glucanotransferase/amylo-alpha-1,6-glucosidase [Sugiyamaella lignohabitans]
g3246_Wickerhamiella_cacticola	Glucosidase 2 subunit beta [Wickerhamiella sorbophila]
g5094_Wickerhamiella_cacticola	putative mannosyl-oligosaccharide glucosidase [Wickerhamiella sorbophila]
g1387_Wickerhamiella_cacticola	Six-hairpin glycosidase-like protein [Protomyces lactucae-debilis]
g1869_Wickerhamiella_cacticola	Glucan 1,3-beta-glucosidase 2 [Wickerhamiella sorbophila]
g3574_Wickerhamiella_cacticola	Glucan 1,3-beta-glucosidase 2 [Wickerhamiella sorbophila]
g4230_Wickerhamiella_cacticola	beta-glucosidase 6 [Colletotrichum tofieldiae]
g5420_Wickerhamiella_cacticola	17-beta-hydroxysteroid dehydrogenase-like protein [Sugiyamaella lignohabitans]
g1853_Wickerhamiella_cacticola	KLTH0B09658p [Lachancea thermotolerans CBS 6340]
g2536_Wickerhamiella_cacticola	putative family 17 glucosidase SCW11 [Yarrowia sp. E02]
g3655_Wickerhamiella_cacticola	cell surface mannoprotein, putative [Candida dubliniensis CD36]
g609_Wickerhamiella_cacticola	1,4-alpha-glucan-branching enzyme [Wickerhamiella sorbophila]
g5028_Wickerhamiella_cacticola	Glucoamylase GLU1 [Wickerhamiella sorbophila]
g602_Wickerhamiella_cacticola	Beta-glucan synthesis-associated protein KRE6 [Wickerhamiella sorbophila]
g5592_Wickerhamiella_cacticola	aldehyde dehydrogenase (NADP(+)) ALD4 [Sugiyamaella lignohabitans]
g1345_Wickerhamiella_cacticola	Succinate-semialdehyde dehydrogenase [NADP(+)] [Wickerhamiella sorbophila]
g1434_Wickerhamiella_cacticola	Succinate-semialdehyde dehydrogenase [NADP(+)] [Wickerhamiella sorbophila]
g3147_Wickerhamiella_cacticola	Aldehyde dehydrogenase 5, mitochondrial [Wickerhamiella sorbophila]
g1934_Wickerhamiella_cacticola	aldehyde dehydrogenase (NAD(+)) ALD2 [Sugiyamaella lignohabitans]
g2465_Wickerhamiella_cacticola	Msc7p [Sugiyamaella lignohabitans]
g3593_Wickerhamiella_cacticola	Aldehyde dehydrogenase family 1 member A3 [Wickerhamiella sorbophila]
g3371_Wickerhamiella_cacticola	aldehyde dehydrogenase [Pseudozyma hubeiensis SY62]
g464_Wickerhamiella_cacticola	Delta-1-pyrroline-5-carboxylate dehydrogenase, mitochondrial [Wickerhamiella sorbophila]
g1736_Wickerhamiella_cacticola	related to aldehyde dehydrogenase [Ustilago trichophora]
g4569_Wickerhamiella_cacticola	Aldehyde dehydrogenase family 3 member B1 [Wickerhamiella sorbophila]
g5465_Wickerhamiella_cacticola	Aldehyde dehydrogenase family 3 member B1 [Wickerhamiella sorbophila]
g1090_Wickerhamiella_cacticola	Endo-1,3(4)-beta-glucanase 1 [Wickerhamiella sorbophila]
g1079_Wickerhamiella_cacticola	Endo-1,3(4)-beta-glucanase 1 [Wickerhamiella sorbophila]
g2804_Wickerhamiella_cacticola	Endo-1,3(4)-beta-glucanase 1 [Wickerhamiella sorbophila]
g4494_Wickerhamiella_cacticola	Fatty acid synthase subunit alpha [Wickerhamiella sorbophila]
g4389_Wickerhamiella_cacticola	Putative metallocarboxypeptidase ecm14 [Wickerhamiella sorbophila]
g713_Wickerhamiella_cacticola	hydrolase [Sugiyamaella lignohabitans]
g4508_Wickerhamiella_cacticola	hydrolase [Sugiyamaella lignohabitans]
g804_Wickerhamiella_cacticola	3-oxoacyl-[acyl-carrier-protein] synthase, mitochondrial [Wickerhamiella sorbophila]
g2026_Wickerhamiella_cacticola	2-isopropylmalate synthase LEU4 [Sugiyamaella lignohabitans]
g1247_Wickerhamiella_cacticola	hypothetical protein B9G98_01562 [Wickerhamiella sorbophila]
g2575_Wickerhamiella_cacticola	F1F0 ATP synthase subunit 4 [Sugiyamaella lignohabitans]
g5415_Wickerhamiella_cacticola	putative secreted beta-glucosidase SIM1 [Wickerhamiella sorbophila]
g4139_Wickerhamiella_cacticola	Cytochrome b-c1 complex subunit Rieske, mitochondrial [Wickerhamiella sorbophila]
g2122_Wickerhamiella_cacticola	putative transporter MCH4 [Wickerhamiella sorbophila]
g1195_Wickerhamiella_cacticola	Major facilitator superfamily [Penicillium roqueforti FM164]
g974_Wickerhamiella_cacticola	Major facilitator superfamily [Penicillium roqueforti FM164]
g1196_Wickerhamiella_cacticola	putative transporter MCH4 [Wickerhamiella sorbophila]
g973_Wickerhamiella_cacticola	putative transporter MCH4 [Wickerhamiella sorbophila]
g193_Wickerhamiella_cacticola	Lysine-specific permease [Yarrowia sp. B02]
g2313_Wickerhamiella_cacticola	General amino-acid permease GAP1 [Wickerhamiella sorbophila]
g775_Wickerhamiella_cacticola	General amino-acid permease GAP1 [Wickerhamiella sorbophila]
g921_Wickerhamiella_cacticola	General amino-acid permease GAP1 [Wickerhamiella sorbophila]
g3749_Wickerhamiella_cacticola	General amino-acid permease GAP1 [Wickerhamiella sorbophila]
g2332_Wickerhamiella_cacticola	General amino-acid permease GAP1 [Wickerhamiella sorbophila]
g5579_Wickerhamiella_cacticola	General amino-acid permease GAP1 [Wickerhamiella sorbophila]
g2255_Wickerhamiella_cacticola	General amino acid permease AGP3 [Wickerhamiella sorbophila]
g685_Wickerhamiella_cacticola	General amino-acid permease GAP1 [Wickerhamiella sorbophila]
g2118_Wickerhamiella_cacticola	General amino-acid permease GAP1 [Wickerhamiella sorbophila]
g686_Wickerhamiella_cacticola	General amino-acid permease GAP1 [Wickerhamiella sorbophila]
g545_Wickerhamiella_cacticola	General amino acid permease AGP2 [Wickerhamiella sorbophila]
g4367_Wickerhamiella_cacticola	General amino acid permease AGP2 [Wickerhamiella sorbophila]
g4068_Wickerhamiella_cacticola	General amino acid permease AGP2 [Wickerhamiella sorbophila]
g4071_Wickerhamiella_cacticola	SPS-sensor component SSY1 [Wickerhamiella sorbophila]
g2795_Wickerhamiella_cacticola	hypothetical protein DV451_003318 [Geotrichum candidum]
g1296_Wickerhamiella_cacticola	Sps19p [Sugiyamaella lignohabitans]
g4856_Wickerhamiella_cacticola	Sorbose reductase SOU2 [Wickerhamiella sorbophila]
g2607_Wickerhamiella_cacticola	putative oxidoreductase [Spathaspora sp. JA1]
g367_Wickerhamiella_cacticola	putative NADP-dependent mannitol dehydrogenase [Wickerhamiella sorbophila]
g3391_Wickerhamiella_cacticola	NADP(+)-dependent dehydrogenase [Komagataella phaffii GS115]
g927_Wickerhamiella_cacticola	Cytochrome b2, mitochondrial [Wickerhamiella sorbophila]
g4543_Wickerhamiella_cacticola	Protein transport protein [Yarrowia sp. B02]
g2477_Wickerhamiella_cacticola	Glutamate 5-kinase [Yarrowia sp. B02]
g3131_Wickerhamiella_dianesei	glucan 1,3-alpha-glucosidase ROT2 [Sugiyamaella lignohabitans]
g2450_Wickerhamiella_dianesei	bifunctional 4-alpha-glucanotransferase/amylo-alpha-1,6-glucosidase [Sugiyamaella lignohabitans]
g1463_Wickerhamiella_dianesei	Glucosidase 2 subunit beta [Wickerhamiella sorbophila]
g393_Wickerhamiella_dianesei	putative mannosyl-oligosaccharide glucosidase [Wickerhamiella sorbophila]
g1986_Wickerhamiella_dianesei	hypothetical protein B9G98_04095 [Wickerhamiella sorbophila]
g3606_Wickerhamiella_dianesei	Glucan 1,3-beta-glucosidase 2 [Wickerhamiella sorbophila]
g2033_Wickerhamiella_dianesei	17-beta-hydroxysteroid dehydrogenase-like protein [Sugiyamaella lignohabitans]
g4414_Wickerhamiella_dianesei	glycoside hydrolase 3 protein [Brettanomyces nanus]
g2868_Wickerhamiella_dianesei	putative family 17 glucosidase SCW11 [Wickerhamiella sorbophila]
g3541_Wickerhamiella_dianesei	Cell surface mannoprotein MP65 [Wickerhamiella sorbophila]
g2974_Wickerhamiella_dianesei	1,4-alpha-glucan-branching enzyme [Wickerhamiella sorbophila]
g1406_Wickerhamiella_dianesei	Glucoamylase GLU1 [Wickerhamiella sorbophila]
g2407_Wickerhamiella_dianesei	beta-glucan synthesis-associated protein KRE6 [Sugiyamaella lignohabitans]
g838_Wickerhamiella_dianesei	aldehyde dehydrogenase (NADP(+)) ALD4 [Sugiyamaella lignohabitans]
g3832_Wickerhamiella_dianesei	aldehyde dehydrogenase [Trichoderma citrinoviride]
g19_Wickerhamiella_dianesei	Succinate-semialdehyde dehydrogenase [NADP(+)] [Wickerhamiella sorbophila]
g2327_Wickerhamiella_dianesei	aldehyde dehydrogenase (NAD(+)) ALD2 [Sugiyamaella lignohabitans]
g3749_Wickerhamiella_dianesei	Aldehyde dehydrogenase 5, mitochondrial [Wickerhamiella sorbophila]
g4077_Wickerhamiella_dianesei	Msc7p [Sugiyamaella lignohabitans]
g3761_Wickerhamiella_dianesei	1-pyrroline-5-carboxylate dehydrogenase [Sugiyamaella lignohabitans]
g74_Wickerhamiella_dianesei	Aldehyde dehydrogenase family 3 member B1 [Wickerhamiella sorbophila]
g4328_Wickerhamiella_dianesei	Endo-1,3(4)-beta-glucanase 1 [Wickerhamiella sorbophila]
g1373_Wickerhamiella_dianesei	Endo-1,3(4)-beta-glucanase 1 [Wickerhamiella sorbophila]
g1062_Wickerhamiella_dianesei	Protein phosphatase 1 regulatory subunit 3C [Yarrowia sp. E02]
g3971_Wickerhamiella_dianesei	Sterol uptake control protein 2 [Wickerhamiella sorbophila]
g4734_Wickerhamiella_dianesei	hypothetical protein BGX34_005540 [Mortierella sp. NVP85]
g4735_Wickerhamiella_dianesei	nd
g134_Wickerhamiella_dianesei	Fatty acid synthase subunit alpha [Wickerhamiella sorbophila]
g697_Wickerhamiella_dianesei	Putative DEHA2B13618p [Penicillium brasilianum]
g4667_Wickerhamiella_dianesei	putative ER membrane protein Wsc4 [Paecilomyces variotii]
g4428_Wickerhamiella_dianesei	hydrolase [Sugiyamaella lignohabitans]
g1660_Wickerhamiella_dianesei	Cell wall endo-beta-1,3-glucanase [Sugiyamaella lignohabitans]
g2684_Wickerhamiella_dianesei	2-isopropylmalate synthase LEU4 [Sugiyamaella lignohabitans]
g3192_Wickerhamiella_dianesei	homocitrate synthase LYS21 [Sugiyamaella lignohabitans]
g1487_Wickerhamiella_dianesei	hypothetical protein B9G98_01562 [Wickerhamiella sorbophila]
g2618_Wickerhamiella_dianesei	F1F0 ATP synthase subunit 4 [Sugiyamaella lignohabitans]
g4279_Wickerhamiella_dianesei	putative glucosidase SIM1 [Kazachstania barnettii]
g160_Wickerhamiella_dianesei	Cytochrome b-c1 complex subunit Rieske, mitochondrial [Wickerhamiella sorbophila]
g3816_Wickerhamiella_dianesei	putative transporter MCH4 [Wickerhamiella sorbophila]
g32_Wickerhamiella_dianesei	putative transporter MCH4 [Wickerhamiella sorbophila]
g974_Wickerhamiella_dianesei	putative transporter MCH4 [Wickerhamiella sorbophila]
g3091_Wickerhamiella_dianesei	putative transporter MCH4 [Wickerhamiella sorbophila]
g975_Wickerhamiella_dianesei	putative transporter MCH4 [Wickerhamiella sorbophila]
g973_Wickerhamiella_dianesei	putative transporter MCH4 [Wickerhamiella sorbophila]
g4608_Wickerhamiella_dianesei	putative transporter MCH4 [Wickerhamiella sorbophila]
g4607_Wickerhamiella_dianesei	lysine permease [Sugiyamaella lignohabitans]
g145_Wickerhamiella_dianesei	General amino-acid permease GAP1 [Wickerhamiella sorbophila]
g336_Wickerhamiella_dianesei	General amino-acid permease GAP1 [Wickerhamiella sorbophila]
g424_Wickerhamiella_dianesei	General amino-acid permease GAP1 [Wickerhamiella sorbophila]
g478_Wickerhamiella_dianesei	General amino acid permease AGP3 [Wickerhamiella sorbophila]
g2552_Wickerhamiella_dianesei	General amino acid permease AGP3 [Wickerhamiella sorbophila]
g350_Wickerhamiella_dianesei	General amino-acid permease GAP1 [Wickerhamiella sorbophila]
g4286_Wickerhamiella_dianesei	Lysine permease LysP [Yarrowia lipolytica]
g469_Wickerhamiella_dianesei	putative histidine permease [Paecilomyces variotii]
g3905_Wickerhamiella_dianesei	General amino acid permease AGP2 [Wickerhamiella sorbophila]
g4529_Wickerhamiella_dianesei	SPS-sensor component SSY1 [Wickerhamiella sorbophila]
g4317_Wickerhamiella_dianesei	Glycogenin-1 [Wickerhamiella sorbophila]
g4444_Wickerhamiella_dianesei	5'-3' exoribonuclease 2 [Wickerhamiella sorbophila]
g3513_Wickerhamiella_dianesei	Sps19p [Sugiyamaella lignohabitans]
g4062_Wickerhamiella_dianesei	NADP-dependent 3-hydroxy acid dehydrogenase [Wickerhamiella sorbophila]
g485_Wickerhamiella_dianesei	Sorbose reductase SOU2 [Wickerhamiella sorbophila]
g3747_Wickerhamiella_dianesei	putative NADP-dependent mannitol dehydrogenase [Wickerhamiella sorbophila]
g1709_Wickerhamiella_dianesei	Cytochrome b2, mitochondrial [Wickerhamiella sorbophila]
g4376_Wickerhamiella_dianesei	Protein transport protein yip1 [Wickerhamiella sorbophila]
g2433_Wickerhamiella_dianesei	Glutamate 5-kinase [Yarrowia sp. B02]
g3098_Wickerhamiella_dianesei	Vacuolar protein sorting-associated protein 3 [Wickerhamiella sorbophila]
Wickerhamiella_domercqiae_JCM9478_00672-R1	glucan 1,3-alpha-glucosidase ROT2 [Sugiyamaella lignohabitans]
Wickerhamiella_domercqiae_JCM9478_04863-R1	bifunctional 4-alpha-glucanotransferase/amylo-alpha-1,6-glucosidase [Sugiyamaella lignohabitans]
Wickerhamiella_domercqiae_JCM9478_03438-R1	uncharacterized protein SAPINGB_P001217 [Saprochaete ingens]
Wickerhamiella_domercqiae_JCM9478_03903-R1	putative mannosyl-oligosaccharide glucosidase [Wickerhamiella sorbophila]
Wickerhamiella_domercqiae_JCM9478_02365-R1	Six-hairpin glycosidase-like protein [Protomyces lactucae-debilis]
Wickerhamiella_domercqiae_JCM9478_00889-R1	Glucan 1,3-beta-glucosidase 2 [Wickerhamiella sorbophila]
Wickerhamiella_domercqiae_JCM9478_00740-R1	beta-glucosidase 6 [Colletotrichum truncatum]
Wickerhamiella_domercqiae_JCM9478_01640-R1	17-beta-hydroxysteroid dehydrogenase-like protein [Sugiyamaella lignohabitans]
Wickerhamiella_domercqiae_JCM9478_04014-R1	glucan 1,3-beta-glucosidase [Kazachstania barnettii]
Wickerhamiella_domercqiae_JCM9478_03475-R1	putative family 17 glucosidase SCW11 [Wickerhamiella sorbophila]
Wickerhamiella_domercqiae_JCM9478_04872-R1	Cell surface mannoprotein MP65 [Wickerhamiella sorbophila]
Wickerhamiella_domercqiae_JCM9478_03357-R1	Glucoamylase GLU1 [Wickerhamiella sorbophila]
Wickerhamiella_domercqiae_JCM9478_03122-R1	Beta-glucan synthesis-associated protein KRE6 [Wickerhamiella sorbophila]
Wickerhamiella_domercqiae_JCM9478_02728-R1	Beta-glucan synthesis-associated protein KRE6 [Wickerhamiella sorbophila]
Wickerhamiella_domercqiae_JCM9478_00872-R1	glycoside hydrolase family 32 protein [Acetobacter aceti]
Wickerhamiella_domercqiae_JCM9478_01836-R1	aldehyde dehydrogenase (NADP(+)) ALD4 [Sugiyamaella lignohabitans]
Wickerhamiella_domercqiae_JCM9478_00863-R1	Succinate-semialdehyde dehydrogenase [NADP(+)] [Wickerhamiella sorbophila]
Wickerhamiella_domercqiae_JCM9478_03483-R1	Aldehyde dehydrogenase 5, mitochondrial [Wickerhamiella sorbophila]
Wickerhamiella_domercqiae_JCM9478_04840-R1	Aldehyde dehydrogenase 5, mitochondrial [Wickerhamiella sorbophila]
Wickerhamiella_domercqiae_JCM9478_02757-R1	aldehyde dehydrogenase [Trichoderma citrinoviride]
Wickerhamiella_domercqiae_JCM9478_00885-R1	Aldehyde dehydrogenase 5, mitochondrial [Wickerhamiella sorbophila]
Wickerhamiella_domercqiae_JCM9478_03839-R1	aldehyde dehydrogenase (NAD(+)) ALD2 [Sugiyamaella lignohabitans]
Wickerhamiella_domercqiae_JCM9478_04450-R1	Msc7p [Sugiyamaella lignohabitans]
Wickerhamiella_domercqiae_JCM9478_04031-R1	1-pyrroline-5-carboxylate dehydrogenase [Sugiyamaella lignohabitans]
Wickerhamiella_domercqiae_JCM9478_01240-R1	Aldehyde dehydrogenase, dimeric NADP-preferring [Wickerhamiella sorbophila]
Wickerhamiella_domercqiae_JCM9478_00472-R1	Endo-1,3(4)-beta-glucanase 1 [Wickerhamiella sorbophila]
Wickerhamiella_domercqiae_JCM9478_00056-R1	Endo-1,3(4)-beta-glucanase 1 [Wickerhamiella sorbophila]
Wickerhamiella_domercqiae_JCM9478_00027-R1	uncharacterized protein APUU_80876S [Aspergillus puulaauensis]
Wickerhamiella_domercqiae_JCM9478_01054-R1	Transcriptional regulatory protein pro1 [Wickerhamiella sorbophila]
Wickerhamiella_domercqiae_JCM9478_01486-R1	Fatty acid synthase subunit alpha [Wickerhamiella sorbophila]
Wickerhamiella_domercqiae_JCM9478_04975-R1	Hypothetical protein B9G98_03554 [Wickerhamiella sorbophila]
Wickerhamiella_domercqiae_JCM9478_03999-R1	glycoside hydrolase [Westerdykella ornata]
Wickerhamiella_domercqiae_JCM9478_00071-R1	glycoside hydrolase [Linderina pennispora]
Wickerhamiella_domercqiae_JCM9478_02495-R1	1,4-alpha-glucan-branching enzyme [Wickerhamiella sorbophila]
Wickerhamiella_domercqiae_JCM9478_00618-R1	2-isopropylmalate synthase LEU4 [Sugiyamaella lignohabitans]
Wickerhamiella_domercqiae_JCM9478_04897-R1	hypothetical protein B9G98_01562 [Wickerhamiella sorbophila]
Wickerhamiella_domercqiae_JCM9478_00485-R1	F1F0 ATP synthase subunit 4 [Sugiyamaella lignohabitans]
Wickerhamiella_domercqiae_JCM9478_01513-R1	Cytochrome b-c1 complex subunit Rieske, mitochondrial [Wickerhamiella sorbophila]
Wickerhamiella_domercqiae_JCM9478_02146-R1	MFS monocarboxylate transporter [Aspergillus piperis CBS 112811]
Wickerhamiella_domercqiae_JCM9478_04883-R1	putative transporter MCH4 [Wickerhamiella sorbophila]
Wickerhamiella_domercqiae_JCM9478_04159-R1	putative transporter MCH4 [Wickerhamiella sorbophila]
Wickerhamiella_domercqiae_JCM9478_02039-R1	putative transporter MCH4 [Wickerhamiella sorbophila]
Wickerhamiella_domercqiae_JCM9478_00023-R1	putative transporter MCH4 [Wickerhamiella sorbophila]
Wickerhamiella_domercqiae_JCM9478_02070-R1	General amino acid permease AGP3 [Wickerhamiella sorbophila]
Wickerhamiella_domercqiae_JCM9478_01496-R1	General amino-acid permease GAP1 [Wickerhamiella sorbophila]
Wickerhamiella_domercqiae_JCM9478_03933-R1	General amino-acid permease GAP1 [Wickerhamiella sorbophila]
Wickerhamiella_domercqiae_JCM9478_04112-R1	General amino-acid permease GAP1 [Wickerhamiella sorbophila]
Wickerhamiella_domercqiae_JCM9478_04880-R1	histidine permease [Aspergillus bombycis]
Wickerhamiella_domercqiae_JCM9478_04032-R1	General amino acid permease AGP2 [Wickerhamiella sorbophila]
Wickerhamiella_domercqiae_JCM9478_03453-R1	General amino-acid permease GAP1 [Wickerhamiella sorbophila]
Wickerhamiella_domercqiae_JCM9478_03452-R1	General amino-acid permease GAP1 [Wickerhamiella sorbophila]
Wickerhamiella_domercqiae_JCM9478_02481-R1	SPS-sensor component SSY1 [Wickerhamiella sorbophila]
Wickerhamiella_domercqiae_JCM9478_03603-R1	Glycogenin-1 [Wickerhamiella sorbophila]
Wickerhamiella_domercqiae_JCM9478_00504-R1	Uncharacterized protein R707 [Sugiyamaella lignohabitans]
Wickerhamiella_domercqiae_JCM9478_03039-R1	Sps19p [Sugiyamaella lignohabitans]
Wickerhamiella_domercqiae_JCM9478_02732-R1	SDR family oxidoreductase [Acidipila rosea]
Wickerhamiella_domercqiae_JCM9478_03257-R1	Sorbose reductase SOU2 [Wickerhamiella sorbophila]
Wickerhamiella_domercqiae_JCM9478_03208-R1	putative NADP-dependent mannitol dehydrogenase [Wickerhamiella sorbophila]
Wickerhamiella_domercqiae_JCM9478_02159-R1	SDR family NAD(P)-dependent oxidoreductase [Beijerinckia indica]
Wickerhamiella_domercqiae_JCM9478_02730-R1	SDR family oxidoreductase [Acidipila rosea]
Wickerhamiella_domercqiae_JCM9478_02734-R1	SDR family oxidoreductase [Acidipila rosea]
Wickerhamiella_domercqiae_JCM9478_02733-R1	SDR family oxidoreductase [Acidipila rosea]
Wickerhamiella_domercqiae_JCM9478_02210-R1	NADP-dependent 3-hydroxy acid dehydrogenase [Wickerhamiella sorbophila]
Wickerhamiella_domercqiae_JCM9478_02735-R1	SDR family oxidoreductase [Acidipila rosea]
Wickerhamiella_domercqiae_JCM9478_02731-R1	SDR family oxidoreductase [Acidipila rosea]
Wickerhamiella_domercqiae_JCM9478_03209-R1	Sps19p [Sugiyamaella lignohabitans]
Wickerhamiella_domercqiae_JCM9478_01984-R1	Cytochrome b2, mitochondrial [Wickerhamiella sorbophila]
Wickerhamiella_domercqiae_JCM9478_00031-R1	hypothetical protein CLUG_01017 [Clavispora lusitaniae ATCC 42720]
Wickerhamiella_domercqiae_JCM9478_01716-R1	uncharacterized protein CJI97_002178 [[Candida] auris]
Wickerhamiella_domercqiae_JCM9478_04885-R1	hypothetical protein CLUG_01017 [Clavispora lusitaniae ATCC 42720]
Wickerhamiella_domercqiae_JCM9478_03497-R1	L-lactate dehydrogenase (cytochrome) [Fusarium tjaetaba]
Wickerhamiella_domercqiae_JCM9478_01668-R1	Protein transport protein yip1 [Wickerhamiella sorbophila]
Wickerhamiella_domercqiae_JCM9478_02955-R1	glutamate 5-kinase [Cyberlindnera jadinii NRRL Y-1542]
g3304_Wickerhamiella_galacta	glucan 1,3-alpha-glucosidase ROT2 [Sugiyamaella lignohabitans]
g3145_Wickerhamiella_galacta	Bifunctional 4-alpha-glucanotransferase/amylo-alpha-1,6-glucosidase [Sugiyamaella lignohabitans]
g1721_Wickerhamiella_galacta	uncharacterized protein SAPINGB_P001217 [Saprochaete ingens]
g3195_Wickerhamiella_galacta	putative mannosyl-oligosaccharide glucosidase [Wickerhamiella sorbophila]
g463_Wickerhamiella_galacta	Six-hairpin glycosidase-like protein [Paecilomyces variotii]
g2407_Wickerhamiella_galacta	Glucan 1,3-beta-glucosidase 2 [Wickerhamiella sorbophila]
g2406_Wickerhamiella_galacta	Glucan 1,3-beta-glucosidase 2 [Wickerhamiella sorbophila]
g3345_Wickerhamiella_galacta	17-beta-hydroxysteroid dehydrogenase-like protein [Sugiyamaella lignohabitans]
g2359_Wickerhamiella_galacta	Glucan 1,3-beta-glucosidase [Wickerhamiella sorbophila]
g2905_Wickerhamiella_galacta	Cell surface mannoprotein MP65 [Wickerhamiella sorbophila]
g1215_Wickerhamiella_galacta	probable family 17 glucosidase SCW11 [Kluyveromyces marxianus DMKU3-1042]
g1309_Wickerhamiella_galacta	1,4-alpha-glucan-branching enzyme [Wickerhamiella sorbophila]
g2090_Wickerhamiella_galacta	Glucoamylase GLU1 [Wickerhamiella sorbophila]
g3225_Wickerhamiella_galacta	Beta-glucan synthesis-associated protein KRE6 [Wickerhamiella sorbophila]
g1043_Wickerhamiella_galacta	aldehyde dehydrogenase (NADP(+)) ALD4 [Sugiyamaella lignohabitans]
g904_Wickerhamiella_galacta	Succinate-semialdehyde dehydrogenase [NADP(+)] [Wickerhamiella sorbophila]
g3060_Wickerhamiella_galacta	Aldehyde dehydrogenase 5, mitochondrial [Wickerhamiella sorbophila]
g3059_Wickerhamiella_galacta	Aldehyde dehydrogenase 5, mitochondrial [Wickerhamiella sorbophila]
g1907_Wickerhamiella_galacta	aldehyde dehydrogenase (NAD(+)) ALD2 [Sugiyamaella lignohabitans]
g988_Wickerhamiella_galacta	aldehyde dehydrogenase [Arthroderma uncinatum]
g3672_Wickerhamiella_galacta	Msc7p [Sugiyamaella lignohabitans]
g1828_Wickerhamiella_galacta	1-pyrroline-5-carboxylate dehydrogenase [Sugiyamaella lignohabitans]
g1871_Wickerhamiella_galacta	Aldehyde dehydrogenase family 3 member B1 [Wickerhamiella sorbophila]
g1750_Wickerhamiella_galacta	Endo-1,3(4)-beta-glucanase 1 [Wickerhamiella sorbophila]
g2382_Wickerhamiella_galacta	Endo-1,3(4)-beta-glucanase 1 [Wickerhamiella sorbophila]
g2517_Wickerhamiella_galacta	Fatty acid synthase subunit alpha [Wickerhamiella sorbophila]
g423_Wickerhamiella_galacta	fatty acid synthase CEM1 [Sugiyamaella lignohabitans]
g3209_Wickerhamiella_galacta	Putative metallocarboxypeptidase ecm14 [Wickerhamiella sorbophila]
g1644_Wickerhamiella_galacta	hydrolase [Sugiyamaella lignohabitans]
g2576_Wickerhamiella_galacta	hydrolase [Sugiyamaella lignohabitans]
g1129_Wickerhamiella_galacta	2-isopropylmalate synthase LEU4 [Sugiyamaella lignohabitans]
g3241_Wickerhamiella_galacta	uncharacterized protein SAPINGB_P006317 [Saprochaete ingens]
g2967_Wickerhamiella_galacta	ATP synthase subunit 4, mitochondrial [Wickerhamiella sorbophila]
g1073_Wickerhamiella_galacta	putative secreted beta-glucosidase SIM1 [Wickerhamiella sorbophila]
g707_Wickerhamiella_galacta	Cytochrome b-c1 complex subunit Rieske, mitochondrial [Wickerhamiella sorbophila]
g136_Wickerhamiella_galacta	hypothetical protein ASPGLDRAFT_114775 [Aspergillus glaucus CBS 516.65]
g2698_Wickerhamiella_galacta	putative transporter MCH4 [Wickerhamiella sorbophila]
g2180_Wickerhamiella_galacta	putative transporter MCH4 [Wickerhamiella sorbophila]
g3110_Wickerhamiella_galacta	putative transporter MCH4 [Wickerhamiella sorbophila]
g1059_Wickerhamiella_galacta	MFS general substrate transporter [Xylona heveae TC161]
g1582_Wickerhamiella_galacta	Lysine permease [Sugiyamaella lignohabitans]
g3320_Wickerhamiella_galacta	General amino acid permease GAP1 [Wickerhamiella sorbophila]
g2989_Wickerhamiella_galacta	General amino acid permease GAP1 [Wickerhamiella sorbophila]
g3961_Wickerhamiella_galacta	General amino acid permease GAP1 [Wickerhamiella sorbophila]
g487_Wickerhamiella_galacta	General amino acid permease GAP1 [Wickerhamiella sorbophila]
g797_Wickerhamiella_galacta	General amino acid permease GAP1 [Wickerhamiella sorbophila]
g1013_Wickerhamiella_galacta	General amino acid permease AGP3 [Wickerhamiella sorbophila]
g1829_Wickerhamiella_galacta	General amino acid permease AGP2 [Wickerhamiella sorbophila]
g627_Wickerhamiella_galacta	SPS-sensor component SSY1 [Wickerhamiella sorbophila]
g3358_Wickerhamiella_galacta	b(0,+)-type amino acid transporter 1 [Wickerhamiella sorbophila]
g1742_Wickerhamiella_galacta	Glycogenin-1 [Wickerhamiella sorbophila]
g2234_Wickerhamiella_galacta	Uncharacterized protein R707 [Sugiyamaella lignohabitans]
g2923_Wickerhamiella_galacta	Sps19p [Sugiyamaella lignohabitans]
g2849_Wickerhamiella_galacta	putative NADP-dependent mannitol dehydrogenase [Wickerhamiella sorbophila]
g4329_Wickerhamiella_galacta	Sorbose reductase SOU2 [Wickerhamiella sorbophila]
g4362_Wickerhamiella_galacta	SDR family NAD(P)-dependent oxidoreductase [Amycolatopsis sp. A23]
g4041_Wickerhamiella_galacta	Glucose 1-dehydrogenase [Wickerhamiella sorbophila]
g3325_Wickerhamiella_galacta	SDR family NAD(P)-dependent oxidoreductase [Amycolatopsis sp. A23]
g853_Wickerhamiella_galacta	SDR family NAD(P)-dependent oxidoreductase [Pseudonocardia sediminis]
g3409_Wickerhamiella_galacta	Cytochrome b2, mitochondrial [Wickerhamiella sorbophila]
g3384_Wickerhamiella_galacta	Protein transport protein yip1 [Wickerhamiella sorbophila]
g1696_Wickerhamiella_galacta	putative glutamate 5-kinase [Wickerhamiella sorbophila]
g875_Wickerhamiella_galacta	CORVET complex subunit VPS3 [Sugiyamaella lignohabitans]
g1604_Wickerhamiella_hasegawae	Glucosidase 2 subunit alpha [Wickerhamiella sorbophila]
g2583_Wickerhamiella_hasegawae	bifunctional 4-alpha-glucanotransferase/amylo-alpha-1,6-glucosidase [Sugiyamaella lignohabitans]
g154_Wickerhamiella_hasegawae	Glucosidase 2 subunit beta [Wickerhamiella sorbophila]
g2816_Wickerhamiella_hasegawae	putative mannosyl-oligosaccharide glucosidase [Wickerhamiella sorbophila]
g1863_Wickerhamiella_hasegawae	hypothetical protein B9G98_04095 [Wickerhamiella sorbophila]
g1837_Wickerhamiella_hasegawae	Glucan 1,3-beta-glucosidase 2 [Wickerhamiella sorbophila]
g1838_Wickerhamiella_hasegawae	Glucan 1,3-beta-glucosidase 2 [Wickerhamiella sorbophila]
g3007_Wickerhamiella_hasegawae	glycoside hydrolase [Saitoella complicata NRRL Y-17804]
g3992_Wickerhamiella_hasegawae	17-beta-hydroxysteroid dehydrogenase-like protein [Sugiyamaella lignohabitans]
g2694_Wickerhamiella_hasegawae	uncharacterized protein HG536_0A00280 [Torulaspora globosa]
g4199_Wickerhamiella_hasegawae	putative family 17 glucosidase SCW11 [Wickerhamiella sorbophila]
g3207_Wickerhamiella_hasegawae	Cell surface mannoprotein MP65 [Wickerhamiella sorbophila]
g4553_Wickerhamiella_hasegawae	Glucoamylase GLU1 [Wickerhamiella sorbophila]
g2435_Wickerhamiella_hasegawae	Beta-glucan synthesis-associated protein KRE6 [Wickerhamiella sorbophila]
g2049_Wickerhamiella_hasegawae	Methylmalonate-semialdehyde dehydrogenase [acylating], mitochondrial [Wickerhamiella sorbophila]
g3070_Wickerhamiella_hasegawae	Aldehyde dehydrogenase 5, mitochondrial [Wickerhamiella sorbophila]
g3067_Wickerhamiella_hasegawae	Aldehyde dehydrogenase 5, mitochondrial [Wickerhamiella sorbophila]
g247_Wickerhamiella_hasegawae	Aldehyde dehydrogenase 5, mitochondrial [Wickerhamiella sorbophila]
g3068_Wickerhamiella_hasegawae	Aldehyde dehydrogenase 5, mitochondrial [Wickerhamiella sorbophila]
g2650_Wickerhamiella_hasegawae	Succinate-semialdehyde dehydrogenase [NADP(+)] [Wickerhamiella sorbophila]
g3069_Wickerhamiella_hasegawae	Aldehyde dehydrogenase 5, mitochondrial [Wickerhamiella sorbophila]
g2042_Wickerhamiella_hasegawae	aldehyde dehydrogenase (NAD(+)) ALD2 [Sugiyamaella lignohabitans]
g3426_Wickerhamiella_hasegawae	Msc7p [Sugiyamaella lignohabitans]
g1379_Wickerhamiella_hasegawae	Aldehyde dehydrogenase family 1 member A3 [Wickerhamiella sorbophila]
g4938_Wickerhamiella_hasegawae	Delta-1-pyrroline-5-carboxylate dehydrogenase, mitochondrial [Wickerhamiella sorbophila]
g1796_Wickerhamiella_hasegawae	Aldehyde dehydrogenase family 3 member B1 [Wickerhamiella sorbophila]
g4927_Wickerhamiella_hasegawae	Endo-1,3(4)-beta-glucanase 1 [Wickerhamiella sorbophila]
g2098_Wickerhamiella_hasegawae	Endo-1,3(4)-beta-glucanase 1 [Wickerhamiella sorbophila]
g990_Wickerhamiella_hasegawae	Sterol uptake control protein 2 [Wickerhamiella sorbophila]
g2755_Wickerhamiella_hasegawae	Fatty acid synthase subunit alpha [Wickerhamiella sorbophila]
g3151_Wickerhamiella_hasegawae	3-oxoacyl-[acyl-carrier-protein] synthase, mitochondrial [Wickerhamiella sorbophila]
g2784_Wickerhamiella_hasegawae	Stress response RCI peptide [Rasamsonia emersonii CBS 393.64]
g3045_Wickerhamiella_hasegawae	Putative metallocarboxypeptidase ecm14 [Wickerhamiella sorbophila]
g982_Wickerhamiella_hasegawae	1,4-alpha-glucan-branching enzyme [Wickerhamiella sorbophila]
g1609_Wickerhamiella_hasegawae	hypothetical protein B9G98_03554 [Wickerhamiella sorbophila]
g3709_Wickerhamiella_hasegawae	hydrolase [Sugiyamaella lignohabitans]
g4570_Wickerhamiella_hasegawae	hydrolase [Sugiyamaella lignohabitans]
g3195_Wickerhamiella_hasegawae	2-isopropylmalate synthase LEU4 [Sugiyamaella lignohabitans]
g183_Wickerhamiella_hasegawae	hypothetical protein B9G98_01562 [Wickerhamiella sorbophila]
g4217_Wickerhamiella_hasegawae	F1F0 ATP synthase subunit 4 [Sugiyamaella lignohabitans]
g563_Wickerhamiella_hasegawae	putative secreted beta-glucosidase SIM1 [Wickerhamiella sorbophila]
g725_Wickerhamiella_hasegawae	Cytochrome b-c1 complex subunit Rieske, mitochondrial [Wickerhamiella sorbophila]
g5008_Wickerhamiella_hasegawae	putative transporter MCH4 [Wickerhamiella sorbophila]
g5005_Wickerhamiella_hasegawae	Aspyridones efflux protein apdF [Lasiodiplodia theobromae]
g5006_Wickerhamiella_hasegawae	Mch5p [Sugiyamaella lignohabitans]
g5007_Wickerhamiella_hasegawae	putative transporter MCH4 [Wickerhamiella sorbophila]
g5004_Wickerhamiella_hasegawae	putative transporter MCH4 [Wickerhamiella sorbophila]
g44_Wickerhamiella_hasegawae	putative transporter MCH4 [Wickerhamiella sorbophila]
g2898_Wickerhamiella_hasegawae	putative transporter MCH4 [Wickerhamiella sorbophila]
g46_Wickerhamiella_hasegawae	putative transporter MCH4 [Wickerhamiella sorbophila]
g268_Wickerhamiella_hasegawae	lysine permease [Sugiyamaella lignohabitans]
g432_Wickerhamiella_hasegawae	General amino-acid permease GAP1 [Wickerhamiella sorbophila]
g4069_Wickerhamiella_hasegawae	General amino-acid permease GAP1 [Wickerhamiella sorbophila]
g3314_Wickerhamiella_hasegawae	General amino-acid permease GAP1 [Wickerhamiella sorbophila]
g3924_Wickerhamiella_hasegawae	Lysine permease LysP [Yarrowia lipolytica]
g2374_Wickerhamiella_hasegawae	General amino-acid permease GAP1 [Wickerhamiella sorbophila]
g2514_Wickerhamiella_hasegawae	General amino acid permease AGP3 [Wickerhamiella sorbophila]
g4359_Wickerhamiella_hasegawae	General amino-acid permease GAP1 [Wickerhamiella sorbophila]
g5182_Wickerhamiella_hasegawae	General amino acid permease AGP2 [Wickerhamiella sorbophila]
g1760_Wickerhamiella_hasegawae	General amino acid permease AGP2 [Wickerhamiella sorbophila]
g3014_Wickerhamiella_hasegawae	SPS-sensor component SSY1 [Wickerhamiella sorbophila]
g2846_Wickerhamiella_hasegawae	Mup1p [Sugiyamaella lignohabitans]
g1784_Wickerhamiella_hasegawae	Glycogenin-1 [Wickerhamiella sorbophila]
g316_Wickerhamiella_hasegawae	UDP-glucuronate:xylan alpha-glucuronosyltransferase 2 [Yarrowia sp. E02]
g1715_Wickerhamiella_hasegawae	Sps19p [Sugiyamaella lignohabitans]
g4875_Wickerhamiella_hasegawae	Sorbose reductase SOU2 [Wickerhamiella sorbophila]
g647_Wickerhamiella_hasegawae	SDR family NAD(P)-dependent oxidoreductase [Catenulispora rubra]
g648_Wickerhamiella_hasegawae	SDR family NAD(P)-dependent oxidoreductase [Catenulispora rubra]
g2245_Wickerhamiella_hasegawae	putative NADP-dependent mannitol dehydrogenase [Wickerhamiella sorbophila]
g649_Wickerhamiella_hasegawae	SDR family NAD(P)-dependent oxidoreductase [Acinetobacter variabilis]
g1688_Wickerhamiella_hasegawae	NAD(P)-binding protein [Yamadazyma tenuis ATCC 10573]
g1162_Wickerhamiella_hasegawae	SDR family NAD(P)-dependent oxidoreductase [Arcticibacter tournemirensis]
g1205_Wickerhamiella_hasegawae	Glucose 1-dehydrogenase [Wickerhamiella sorbophila]
g3357_Wickerhamiella_hasegawae	Cytochrome b2, mitochondrial [Wickerhamiella sorbophila]
g3596_Wickerhamiella_hasegawae	Protein transport protein yip1 [Wickerhamiella sorbophila]
g3256_Wickerhamiella_hasegawae	putative glutamate 5-kinase [Wickerhamiella sorbophila]
g4628_Wickerhamiella_hasegawae	CORVET complex subunit VPS3 [Sugiyamaella lignohabitans]
g750_Wickerhamiella_infanticola	glucan 1,3-alpha-glucosidase ROT2 [Sugiyamaella lignohabitans]
g3312_Wickerhamiella_infanticola	bifunctional 4-alpha-glucanotransferase/amylo-alpha-1,6-glucosidase [Sugiyamaella lignohabitans]
g2248_Wickerhamiella_infanticola	Glucosidase 2 subunit beta [Wickerhamiella sorbophila]
g3062_Wickerhamiella_infanticola	putative mannosyl-oligosaccharide glucosidase [Wickerhamiella sorbophila]
g2569_Wickerhamiella_infanticola	hypothetical protein B9G98_04095 [Wickerhamiella sorbophila]
g3772_Wickerhamiella_infanticola	Glucan 1,3-beta-glucosidase 2 [Wickerhamiella sorbophila]
g1112_Wickerhamiella_infanticola	17-beta-hydroxysteroid dehydrogenase-like protein [Sugiyamaella lignohabitans]
g2262_Wickerhamiella_infanticola	Glucan 1,3-beta-glucosidase [Wickerhamiella sorbophila]
g1517_Wickerhamiella_infanticola	Cell surface mannoprotein MP65 [Wickerhamiella sorbophila]
g3817_Wickerhamiella_infanticola	putative family 17 glucosidase SCW11 [Wickerhamiella sorbophila]
g3328_Wickerhamiella_infanticola	Glucoamylase GLU1 [Wickerhamiella sorbophila]
g1362_Wickerhamiella_infanticola	Beta-glucan synthesis-associated protein KRE6 [Wickerhamiella sorbophila]
g1173_Wickerhamiella_infanticola	aldehyde dehydrogenase (NADP(+)) ALD4 [Sugiyamaella lignohabitans]
g2767_Wickerhamiella_infanticola	Succinate-semialdehyde dehydrogenase [NADP(+)] [Wickerhamiella sorbophila]
g3292_Wickerhamiella_infanticola	Aldehyde dehydrogenase 5, mitochondrial [Wickerhamiella sorbophila]
g3767_Wickerhamiella_infanticola	Aldehyde dehydrogenase 5, mitochondrial [Wickerhamiella sorbophila]
g3136_Wickerhamiella_infanticola	aldehyde dehydrogenase (NAD(+)) ALD2 [Sugiyamaella lignohabitans]
g3806_Wickerhamiella_infanticola	Msc7p [Sugiyamaella lignohabitans]
g1783_Wickerhamiella_infanticola	Aldehyde dehydrogenase family 1 member A3 [Wickerhamiella sorbophila]
g1308_Wickerhamiella_infanticola	Delta-1-pyrroline-5-carboxylate dehydrogenase, mitochondrial [Wickerhamiella sorbophila]
g1544_Wickerhamiella_infanticola	Aldehyde dehydrogenase family 3 member B1 [Wickerhamiella sorbophila]
g2936_Wickerhamiella_infanticola	ALD2 [[Candida] subhashii]
g1543_Wickerhamiella_infanticola	Aldehyde dehydrogenase family 3 member B1 [Wickerhamiella sorbophila]
g1276_Wickerhamiella_infanticola	Aldehyde dehydrogenase, dimeric NADP-preferring [Wickerhamiella sorbophila]
g3643_Wickerhamiella_infanticola	Endo-1,3(4)-beta-glucanase 1 [Wickerhamiella sorbophila]
g2221_Wickerhamiella_infanticola	Endo-1,3(4)-beta-glucanase 1 [Wickerhamiella sorbophila]
g2193_Wickerhamiella_infanticola	putative transcriptional regulatory protein C3C7.04 [Wickerhamiella sorbophila]
g2679_Wickerhamiella_infanticola	hypothetical protein B9G98_03975 [Wickerhamiella sorbophila]
g598_Wickerhamiella_infanticola	Fatty acid synthase subunit alpha [Wickerhamiella sorbophila]
g2933_Wickerhamiella_infanticola	Fatty acid synthase alpha subunit [Spathaspora passalidarum NRRL Y-27907]
g600_Wickerhamiella_infanticola	FAS2 [[Candida] subhashii]
g2921_Wickerhamiella_infanticola	fatty acid synthase alpha subunit reductase [Candida albicans WO-1]
g1917_Wickerhamiella_infanticola	putative beta-glucosidase I [Spathaspora sp. JA1]
g3520_Wickerhamiella_infanticola	Putative metallocarboxypeptidase ecm14 [Wickerhamiella sorbophila]
g1007_Wickerhamiella_infanticola	hydrolase [Sugiyamaella lignohabitans]
g1676_Wickerhamiella_infanticola	hydrolase [Sugiyamaella lignohabitans]
g1265_Wickerhamiella_infanticola	hypothetical protein B9G98_02459 [Wickerhamiella sorbophila]
g2108_Wickerhamiella_infanticola	1,4-alpha-glucan-branching enzyme [Wickerhamiella sorbophila]
g319_Wickerhamiella_infanticola	3-oxoacyl-[acyl-carrier-protein] synthase, mitochondrial [Wickerhamiella sorbophila]
g1574_Wickerhamiella_infanticola	2-isopropylmalate synthase LEU4 [Sugiyamaella lignohabitans]
g4114_Wickerhamiella_infanticola	Homocitrate synthase, mitochondrial [Wickerhamiella sorbophila]
g610_Wickerhamiella_infanticola	hypothetical protein B9G98_01562 [Wickerhamiella sorbophila]
g2960_Wickerhamiella_infanticola	F1F0 ATP synthase subunit 4 [Sugiyamaella lignohabitans]
g2306_Wickerhamiella_infanticola	putative secreted beta-glucosidase SIM1 [Wickerhamiella sorbophila]
g4003_Wickerhamiella_infanticola	Cytochrome b-c1 complex subunit Rieske, mitochondrial [Wickerhamiella sorbophila]
g2756_Wickerhamiella_infanticola	putative transporter MCH4 [Wickerhamiella sorbophila]
g2757_Wickerhamiella_infanticola	putative transporter MCH4 [Wickerhamiella sorbophila]
g2839_Wickerhamiella_infanticola	putative transporter MCH4 [Wickerhamiella sorbophila]
g470_Wickerhamiella_infanticola	lysine permease [Sugiyamaella lignohabitans]
g2503_Wickerhamiella_infanticola	General amino-acid permease GAP1 [Wickerhamiella sorbophila]
g1360_Wickerhamiella_infanticola	General amino-acid permease GAP1 [Wickerhamiella sorbophila]
g804_Wickerhamiella_infanticola	General amino-acid permease GAP1 [Wickerhamiella sorbophila]
g2784_Wickerhamiella_infanticola	General amino-acid permease GAP1 [Wickerhamiella sorbophila]
g2371_Wickerhamiella_infanticola	General amino-acid permease GAP1 [Wickerhamiella sorbophila]
g712_Wickerhamiella_infanticola	General amino acid permease AGP3 [Wickerhamiella sorbophila]
g1432_Wickerhamiella_infanticola	General amino-acid permease GAP1 [Wickerhamiella sorbophila]
g2662_Wickerhamiella_infanticola	General amino-acid permease GAP1 [Wickerhamiella sorbophila]
g1307_Wickerhamiella_infanticola	General amino acid permease AGP2 [Wickerhamiella sorbophila]
g2094_Wickerhamiella_infanticola	SPS-sensor component SSY1 [Wickerhamiella sorbophila]
g4225_Wickerhamiella_infanticola	AAT family amino acid transporter [Candida albicans P76055]
g2229_Wickerhamiella_infanticola	Glycogenin-1 [Wickerhamiella sorbophila]
g1499_Wickerhamiella_infanticola	Rhamnolipids biosynthesis 3-oxoacyl-[acyl-carrier-protein] reductase [Wickerhamiella sorbophila]
g4522_Wickerhamiella_infanticola	Sorbose reductase SOU2 [Wickerhamiella sorbophila]
g923_Wickerhamiella_infanticola	NADP-dependent 3-hydroxy acid dehydrogenase YdfG [Rhizobium sp. BK527]
g4284_Wickerhamiella_infanticola	SDR family oxidoreductase [Collimonas fungivorans]
g4285_Wickerhamiella_infanticola	SDR family oxidoreductase [Burkholderia multivorans]
g145_Wickerhamiella_infanticola	putative NADP-dependent mannitol dehydrogenase [Wickerhamiella sorbophila]
g924_Wickerhamiella_infanticola	SDR family oxidoreductase [Pseudomonas gingeri]
g4283_Wickerhamiella_infanticola	SDR family oxidoreductase [Acetobacter thailandicus]
g3630_Wickerhamiella_infanticola	hypothetical protein B9G98_03590 [Wickerhamiella sorbophila]
g3763_Wickerhamiella_infanticola	Glucose 1-dehydrogenase [Wickerhamiella sorbophila]
g2180_Wickerhamiella_infanticola	hypothetical protein B9G98_00297 [Wickerhamiella sorbophila]
g902_Wickerhamiella_infanticola	Cytochrome b2, mitochondrial [Wickerhamiella sorbophila]
g3485_Wickerhamiella_infanticola	Protein transport protein yip1 [Wickerhamiella sorbophila]
g3611_Wickerhamiella_infanticola	putative glutamate 5-kinase [Wickerhamiella sorbophila]
g869_Wickerhamiella_infanticola	CORVET complex subunit VPS3 [Sugiyamaella lignohabitans]
g1184_Wickerhamiella_kurtzmanii	glucan 1,3-alpha-glucosidase ROT2 [Sugiyamaella lignohabitans]
g903_Wickerhamiella_kurtzmanii	bifunctional 4-alpha-glucanotransferase/amylo-alpha-1,6-glucosidase [Sugiyamaella lignohabitans]
g1077_Wickerhamiella_kurtzmanii	maltase [Aspergillus nomiae NRRL 13137]
g2400_Wickerhamiella_kurtzmanii	Glucosidase 2 subunit beta [Wickerhamiella sorbophila]
g2244_Wickerhamiella_kurtzmanii	Putative mannosyl-oligosaccharide glucosidase [Wickerhamiella sorbophila]
g4646_Wickerhamiella_kurtzmanii	Glucan 1,3-beta-glucosidase 2 [Wickerhamiella sorbophila]
g1479_Wickerhamiella_kurtzmanii	17-beta-hydroxysteroid dehydrogenase-like protein [Sugiyamaella lignohabitans]
g4500_Wickerhamiella_kurtzmanii	17-beta-hydroxysteroid dehydrogenase-like protein [Sugiyamaella lignohabitans]
g1746_Wickerhamiella_kurtzmanii	putative family 17 glucosidase SCW11 [Wickerhamiella sorbophila]
g4140_Wickerhamiella_kurtzmanii	Cell surface mannoprotein MP65 [Wickerhamiella sorbophila]
g1573_Wickerhamiella_kurtzmanii	1,4-alpha-glucan-branching enzyme [Wickerhamiella sorbophila]
g2460_Wickerhamiella_kurtzmanii	Glucoamylase GLU1 [Wickerhamiella sorbophila]
g808_Wickerhamiella_kurtzmanii	Beta-glucan synthesis-associated protein KRE6 [Wickerhamiella sorbophila]
g2959_Wickerhamiella_kurtzmanii	aldehyde dehydrogenase (NADP(+)) ALD4 [Sugiyamaella lignohabitans]
g4784_Wickerhamiella_kurtzmanii	Saldehyde dehydrogenase (NAD(+)) ALD2 [Sugiyamaella lignohabitans]
g2558_Wickerhamiella_kurtzmanii	aldehyde dehydrogenase [Trichoderma citrinoviride]
g2718_Wickerhamiella_kurtzmanii	Succinate-semialdehyde dehydrogenase [NADP(+)] [Wickerhamiella sorbophila]
g4365_Wickerhamiella_kurtzmanii	Aldehyde dehydrogenase 5, mitochondrial [Wickerhamiella sorbophila]
g2117_Wickerhamiella_kurtzmanii	Msc7p [Sugiyamaella lignohabitans]
g4488_Wickerhamiella_kurtzmanii	1-pyrroline-5-carboxylate dehydrogenase [Sugiyamaella lignohabitans]
g3274_Wickerhamiella_kurtzmanii	Aldehyde dehydrogenase family 3 member B1 [Wickerhamiella sorbophila]
g3362_Wickerhamiella_kurtzmanii	uncharacterized protein SAPINGB_P001517 [Saprochaete ingens]
g3209_Wickerhamiella_kurtzmanii	Endo-1,3(4)-beta-glucanase 1 [Wickerhamiella sorbophila]
g4120_Wickerhamiella_kurtzmanii	Endo-1,3(4)-beta-glucanase 1 [Wickerhamiella sorbophila]
g3839_Wickerhamiella_kurtzmanii	hypothetical protein [Spelaeicoccus albus]
g3838_Wickerhamiella_kurtzmanii	fungal-specific transcription factor domain-domain-containing protein [Lobosporangium transversale]
g4512_Wickerhamiella_kurtzmanii	Fatty acid synthase subunit alpha [Wickerhamiella sorbophila]
g483_Wickerhamiella_kurtzmanii	hypothetical protein GGTG_09088 [Gaeumannomyces tritici R3-111a-1]
g148_Wickerhamiella_kurtzmanii	uncharacterized protein SAPINGB_P004143 [Saprochaete ingens]
g2153_Wickerhamiella_kurtzmanii	hydrolase [Sugiyamaella lignohabitans]
g3529_Wickerhamiella_kurtzmanii	2-isopropylmalate synthase LEU4 [Sugiyamaella lignohabitans]
g1859_Wickerhamiella_kurtzmanii	homocitrate synthase LYS21 [Sugiyamaella lignohabitans]
g3695_Wickerhamiella_kurtzmanii	uncharacterized protein SAPINGB_P006317 [Saprochaete ingens]
g2336_Wickerhamiella_kurtzmanii	F1F0 ATP synthase subunit 4 [Sugiyamaella lignohabitans]
g682_Wickerhamiella_kurtzmanii	putative glucosidase SIM1 [Kazachstania barnettii]
g4674_Wickerhamiella_kurtzmanii	Cytochrome b-c1 complex subunit Rieske, mitochondrial [Wickerhamiella sorbophila]
g3233_Wickerhamiella_kurtzmanii	putative transporter MCH4 [Wickerhamiella sorbophila]
g2573_Wickerhamiella_kurtzmanii	putative transporter MCH4 [Wickerhamiella sorbophila]
g4476_Wickerhamiella_kurtzmanii	putative transporter MCH4 [Wickerhamiella sorbophila]
g358_Wickerhamiella_kurtzmanii	putative transporter MCH4 [Wickerhamiella sorbophila]
g3437_Wickerhamiella_kurtzmanii	putative transporter MCH4 [Wickerhamiella sorbophila]
g3436_Wickerhamiella_kurtzmanii	putative amino-acid permease PB1C11.02 [Wickerhamiella sorbophila]
g4526_Wickerhamiella_kurtzmanii	General amino-acid permease GAP1 [Wickerhamiella sorbophila]
g2928_Wickerhamiella_kurtzmanii	General amino-acid permease GAP1 [Wickerhamiella sorbophila]
g2214_Wickerhamiella_kurtzmanii	General amino-acid permease GAP1 [Wickerhamiella sorbophila]
g2041_Wickerhamiella_kurtzmanii	General amino acid permease AGP3 [Wickerhamiella sorbophila]
g3638_Wickerhamiella_kurtzmanii	General amino acid permease AGP3 [Wickerhamiella sorbophila]
g688_Wickerhamiella_kurtzmanii	amino acid permease/ SLC12A domain-containing protein [Suillus subaureus]
g3327_Wickerhamiella_kurtzmanii	General amino-acid permease GAP1 [Wickerhamiella sorbophila]
g2170_Wickerhamiella_kurtzmanii	histidine permease [Aspergillus bombycis]
g589_Wickerhamiella_kurtzmanii	histidine permease [Aspergillus bombycis]
g4487_Wickerhamiella_kurtzmanii	General amino acid permease AGP2 [Wickerhamiella sorbophila]
g1558_Wickerhamiella_kurtzmanii	SPS-sensor component SSY1 [Wickerhamiella sorbophila]
g3199_Wickerhamiella_kurtzmanii	Glycogenin-1 [Wickerhamiella sorbophila]
g2354_Wickerhamiella_kurtzmanii	Uncharacterized protein R707 [Sugiyamaella lignohabitans]
g4687_Wickerhamiella_kurtzmanii	ps19p [Sugiyamaella lignohabitans]
g4363_Wickerhamiella_kurtzmanii	putative NADP-dependent mannitol dehydrogenase [Wickerhamiella sorbophila]
g3631_Wickerhamiella_kurtzmanii	Sorbose reductase SOU2 [Wickerhamiella sorbophila]
g4362_Wickerhamiella_kurtzmanii	putative NADP-dependent mannitol dehydrogenase [Wickerhamiella sorbophila]
g4276_Wickerhamiella_kurtzmanii	SDR family NAD(P)-dependent oxidoreductase [Caulobacter sp. 602-1]
g197_Wickerhamiella_kurtzmanii	Cytochrome b2, mitochondrial [Wickerhamiella sorbophila]
g4283_Wickerhamiella_kurtzmanii	Protein transport protein yip1 [Wickerhamiella sorbophila]
g920_Wickerhamiella_kurtzmanii	putative glutamate 5-kinase [Schizosaccharomyces pombe]
g1217_Wickerhamiella_kurtzmanii	Vacuolar protein sorting-associated protein 3 [Wickerhamiella sorbophila]
g3754_Wickerhamiella_nectarea	glucan 1,3-alpha-glucosidase ROT2 [Sugiyamaella lignohabitans]
g3029_Wickerhamiella_nectarea	bifunctional 4-alpha-glucanotransferase/amylo-alpha-1,6-glucosidase [Sugiyamaella lignohabitans]
g1829_Wickerhamiella_nectarea	maltase [Aspergillus clavatus NRRL 1]
g2990_Wickerhamiella_nectarea	Gtb1p [Sugiyamaella lignohabitans]
g2968_Wickerhamiella_nectarea	putative mannosyl-oligosaccharide glucosidase [Wickerhamiella sorbophila]
g2945_Wickerhamiella_nectarea	Six-hairpin glycosidase-like protein [Protomyces lactucae-debilis]
g4110_Wickerhamiella_nectarea	Glucan 1,3-beta-glucosidase 2 [Wickerhamiella sorbophila]
g4182_Wickerhamiella_nectarea	Glucan 1,3-beta-glucosidase 2 [Wickerhamiella sorbophila]
g3124_Wickerhamiella_nectarea	17-beta-hydroxysteroid dehydrogenase-like protein [Sugiyamaella lignohabitans]
g3311_Wickerhamiella_nectarea	Exg2p [Sugiyamaella lignohabitans]
g4063_Wickerhamiella_nectarea	glucan 1,3-beta-glucosidase [Kazachstania barnettii]
g3649_Wickerhamiella_nectarea	putative glucan endo-1,3-beta-D-glucosidase [Kazachstania barnettii]
g3647_Wickerhamiella_nectarea	putative family 17 glucosidase SCW11 [Wickerhamiella sorbophila]
g376_Wickerhamiella_nectarea	Cell surface mannoprotein MP65 [Wickerhamiella sorbophila]
g3648_Wickerhamiella_nectarea	putative family 17 glucosidase SCW11 [Wickerhamiella sorbophila]
g1468_Wickerhamiella_nectarea	1,4-alpha-glucan-branching enzyme [Wickerhamiella sorbophila]
g302_Wickerhamiella_nectarea	Glucoamylase GLU1 [Wickerhamiella sorbophila]
g3278_Wickerhamiella_nectarea	Beta-glucan synthesis-associated protein KRE6 [Wickerhamiella sorbophila]
g1474_Wickerhamiella_nectarea	Beta-glucan synthesis-associated protein KRE6 [Wickerhamiella sorbophila]
g3430_Wickerhamiella_nectarea	aldehyde dehydrogenase (NADP(+)) ALD4 [Sugiyamaella lignohabitans]
g962_Wickerhamiella_nectarea	Aldehyde dehydrogenase 5, mitochondrial [Wickerhamiella sorbophila]
g3692_Wickerhamiella_nectarea	NAD-dependent succinate-semialdehyde dehydrogenase [Xenorhabdus thuongxuanensis]
g1559_Wickerhamiella_nectarea	aldehyde dehydrogenase [Cyberlindnera jadinii NRRL Y-1542]
g343_Wickerhamiella_nectarea	Aldehyde dehydrogenase family 1 member A3 [Wickerhamiella sorbophila]
g1245_Wickerhamiella_nectarea	aldehyde dehydrogenase (NAD(+)) ALD2 [Sugiyamaella lignohabitans]
g1805_Wickerhamiella_nectarea	Delta-1-pyrroline-5-carboxylate dehydrogenase, mitochondrial [Wickerhamiella sorbophila]
g4289_Wickerhamiella_nectarea	Aldehyde dehydrogenase family 3 member B1 [Wickerhamiella sorbophila]
g39_Wickerhamiella_nectarea	Dse4p [Sugiyamaella lignohabitans]
g75_Wickerhamiella_nectarea	Dse4p [Sugiyamaella lignohabitans]
g4032_Wickerhamiella_nectarea	hypothetical protein B9G98_02261 [Wickerhamiella sorbophila]
g352_Wickerhamiella_nectarea	Fatty acid synthase subunit alpha [Wickerhamiella sorbophila]
g724_Wickerhamiella_nectarea	fatty acid synthase CEM1 [Sugiyamaella lignohabitans]
g914_Wickerhamiella_nectarea	hydrolase [Sugiyamaella lignohabitans]
g502_Wickerhamiella_nectarea	hydrolase [Sugiyamaella lignohabitans]
g1394_Wickerhamiella_nectarea	2-isopropylmalate synthase [Wickerhamiella sorbophila]
g2241_Wickerhamiella_nectarea	F1F0 ATP synthase subunit 4 [Sugiyamaella lignohabitans]
g680_Wickerhamiella_nectarea	Sun4 [Saccharomyces paradoxus]
g1020_Wickerhamiella_nectarea	Putative secreted beta-glucosidase sim1 [Brettanomyces bruxellensis]
g393_Wickerhamiella_nectarea	Nuclease domain-containing protein 1 [Wickerhamiella sorbophila]
g2703_Wickerhamiella_nectarea	putative transporter MCH4 [Wickerhamiella sorbophila]
g3990_Wickerhamiella_nectarea	putative transporter MCH4 [Wickerhamiella sorbophila]
g1948_Wickerhamiella_nectarea	uncharacterized protein APUU_41680S [Aspergillus puulaauensis]
g2205_Wickerhamiella_nectarea	putative transporter MCH4 [Wickerhamiella sorbophila]
g3989_Wickerhamiella_nectarea	putative transporter MCH4 [Wickerhamiella sorbophila]
g4055_Wickerhamiella_nectarea	lysine permease [Sugiyamaella lignohabitans]
g3412_Wickerhamiella_nectarea	General amino-acid permease GAP1 [Wickerhamiella sorbophila]
g3817_Wickerhamiella_nectarea	General amino-acid permease GAP1 [Wickerhamiella sorbophila]
g2612_Wickerhamiella_nectarea	General amino-acid permease GAP1 [Wickerhamiella sorbophila]
g3410_Wickerhamiella_nectarea	General amino-acid permease GAP1 [Wickerhamiella sorbophila]
g3411_Wickerhamiella_nectarea	General amino-acid permease GAP1 [Wickerhamiella sorbophila]
g1873_Wickerhamiella_nectarea	General amino acid permease AGP3 [Wickerhamiella sorbophila]
g2207_Wickerhamiella_nectarea	General amino-acid permease GAP1 [Wickerhamiella sorbophila]
g4023_Wickerhamiella_nectarea	General amino-acid permease GAP1 [Wickerhamiella sorbophila]
g4024_Wickerhamiella_nectarea	General amino-acid permease GAP1 [Wickerhamiella sorbophila]
g1092_Wickerhamiella_nectarea	General amino acid permease AGP2 [Wickerhamiella sorbophila]
g2899_Wickerhamiella_nectarea	General amino acid permease AGP2 [Wickerhamiella sorbophila]
g2898_Wickerhamiella_nectarea	SPS-sensor component SSY1 [Wickerhamiella sorbophila]
g1357_Wickerhamiella_nectarea	Neutral trehalase [Wickerhamiella sorbophila]
g48_Wickerhamiella_nectarea	Glycogenin-1 [Wickerhamiella sorbophila]
g326_Wickerhamiella_nectarea	Sps19p [Sugiyamaella lignohabitans]
g1760_Wickerhamiella_nectarea	Sps19p [Sugiyamaella lignohabitans]
g578_Wickerhamiella_nectarea	Glucose 1-dehydrogenase [Wickerhamiella sorbophila]
g2807_Wickerhamiella_nectarea	Sorbose reductase SOU2 [Wickerhamiella sorbophila]
g3035_Wickerhamiella_nectarea	putative NADP-dependent mannitol dehydrogenase [Wickerhamiella sorbophila]
g2458_Wickerhamiella_nectarea	putative NADP-dependent mannitol dehydrogenase [Wickerhamiella sorbophila]
g4414_Wickerhamiella_nectarea	NADP(+)-dependent dehydrogenase [Hyphopichia burtonii NRRL Y-1933]
g4428_Wickerhamiella_nectarea	hypothetical protein SPPG_08296 [Spizellomyces punctatus DAOM BR117]
g4372_Wickerhamiella_nectarea	putative NADP-dependent mannitol dehydrogenase [Wickerhamiella sorbophila]
g4149_Wickerhamiella_nectarea	Env9p [Sugiyamaella lignohabitans]
g4346_Wickerhamiella_nectarea	Cytochrome b2, mitochondrial [Wickerhamiella sorbophila]
g1174_Wickerhamiella_nectarea	Protein transport protein yip1 [Wickerhamiella sorbophila]
g1548_Wickerhamiella_nectarea	putative glutamate 5-kinase [Wickerhamiella sorbophila]
g1529_Wickerhamiella_occidentalis	glucan 1,3-alpha-glucosidase ROT2 [Sugiyamaella lignohabitans]
g3470_Wickerhamiella_occidentalis	bifunctional 4-alpha-glucanotransferase/amylo-alpha-1,6-glucosidase [Sugiyamaella lignohabitans]
g1807_Wickerhamiella_occidentalis	Glucosidase 2 subunit beta [Wickerhamiella sorbophila]
g3865_Wickerhamiella_occidentalis	putative mannosyl-oligosaccharide glucosidase [Wickerhamiella sorbophila]
g1688_Wickerhamiella_occidentalis	Six-hairpin glycosidase-like protein [Protomyces lactucae-debilis]
g2150_Wickerhamiella_occidentalis	Glucan 1,3-beta-glucosidase 2 [Wickerhamiella sorbophila]
g1867_Wickerhamiella_occidentalis	Glucan 1,3-beta-glucosidase 2 [Wickerhamiella sorbophila]
g5030_Wickerhamiella_occidentalis	Glucan 1,3-beta-glucosidase 2 [Wickerhamiella sorbophila]
g1866_Wickerhamiella_occidentalis	Glucan 1,3-beta-glucosidase 2 [Wickerhamiella sorbophila]
g2541_Wickerhamiella_occidentalis	beta-glucosidase 6 [Colletotrichum tofieldiae]
g4592_Wickerhamiella_occidentalis	17-beta-hydroxysteroid dehydrogenase-like protein [Sugiyamaella lignohabitans]
g2165_Wickerhamiella_occidentalis	hypothetical protein DV451_004210 [Geotrichum candidum]
g2866_Wickerhamiella_occidentalis	putative family 17 glucosidase SCW11 [Wickerhamiella sorbophila]
g1014_Wickerhamiella_occidentalis	Glycosyl transferase [Tuber indicum]
g2378_Wickerhamiella_occidentalis	1,4-alpha-glucan-branching enzyme [Wickerhamiella sorbophila]
g4430_Wickerhamiella_occidentalis	Glucoamylase GLU1 [Wickerhamiella sorbophila]
g2385_Wickerhamiella_occidentalis	Beta-glucan synthesis-associated protein KRE6 [Wickerhamiella sorbophila]
g427_Wickerhamiella_occidentalis	aldehyde dehydrogenase (NADP(+)) ALD4 [Sugiyamaella lignohabitans]
g533_Wickerhamiella_occidentalis	Succinate-semialdehyde dehydrogenase [NADP(+)] [Wickerhamiella sorbophila]
g1184_Wickerhamiella_occidentalis	Succinate-semialdehyde dehydrogenase [NADP(+)] [Wickerhamiella sorbophila]
g1776_Wickerhamiella_occidentalis	aldehyde dehydrogenase (NAD(+)) ALD2 [Sugiyamaella lignohabitans]
g4257_Wickerhamiella_occidentalis	Aldehyde dehydrogenase 5, mitochondrial [Wickerhamiella sorbophila]
g2933_Wickerhamiella_occidentalis	Msc7p [Sugiyamaella lignohabitans]
g1341_Wickerhamiella_occidentalis	aldehyde dehydrogenase [Kalmanozyma brasiliensis GHG001]
g1887_Wickerhamiella_occidentalis	Aldehyde dehydrogenase family 1 member A3 [Wickerhamiella sorbophila]
g1444_Wickerhamiella_occidentalis	Delta-1-pyrroline-5-carboxylate dehydrogenase, mitochondrial [Wickerhamiella sorbophila]
g977_Wickerhamiella_occidentalis	Aldehyde dehydrogenase family 3 member B1 [Wickerhamiella sorbophila]
g2718_Wickerhamiella_occidentalis	Aldehyde dehydrogenase family 3 member B1 [Wickerhamiella sorbophila]
g976_Wickerhamiella_occidentalis	Aldehyde dehydrogenase family 3 member B1 [Wickerhamiella sorbophila]
g5194_Wickerhamiella_occidentalis	Aldehyde dehydrogenase family 3 member B1 [Wickerhamiella sorbophila]
g2814_Wickerhamiella_occidentalis	Endo-1,3(4)-beta-glucanase 1 [Wickerhamiella sorbophila]
g107_Wickerhamiella_occidentalis	Endo-1,3(4)-beta-glucanase 1 [Wickerhamiella sorbophila]
g3297_Wickerhamiella_occidentalis	Fatty acid synthase subunit alpha [Wickerhamiella sorbophila]
g2632_Wickerhamiella_occidentalis	hypothetical protein CJU89_0804 [Yarrowia sp. B02]
g181_Wickerhamiella_occidentalis	Protein CWH43 [Wickerhamiella sorbophila]
g848_Wickerhamiella_occidentalis	Slg1p [Sugiyamaella lignohabitans]
g3831_Wickerhamiella_occidentalis	hydrolase [Sugiyamaella lignohabitans]
g3132_Wickerhamiella_occidentalis	hydrolase [Sugiyamaella lignohabitans]
g3163_Wickerhamiella_occidentalis	2-isopropylmalate synthase LEU4 [Sugiyamaella lignohabitans]
g259_Wickerhamiella_occidentalis	3-oxoacyl-[acyl-carrier-protein] synthase, mitochondrial [Wickerhamiella sorbophila]
g1284_Wickerhamiella_occidentalis	uncharacterized protein SAPINGB_P006317 [Saprochaete ingens]
g3735_Wickerhamiella_occidentalis	F1F0 ATP synthase subunit 4 [Sugiyamaella lignohabitans]
g4205_Wickerhamiella_occidentalis	putative secreted beta-glucosidase SIM1 [Wickerhamiella sorbophila]
g2260_Wickerhamiella_occidentalis	Cytochrome b-c1 complex subunit Rieske, mitochondrial [Wickerhamiella sorbophila]
g3032_Wickerhamiella_occidentalis	MFS monocarboxylate transporter [Lasiodiplodia theobromae]
g4351_Wickerhamiella_occidentalis	putative transporter MCH4 [Wickerhamiella sorbophila]
g1973_Wickerhamiella_occidentalis	putative transporter MCH4 [Wickerhamiella sorbophila]
g1972_Wickerhamiella_occidentalis	putative transporter MCH4 [Wickerhamiella sorbophila]
g2504_Wickerhamiella_occidentalis	lysine permease [Sugiyamaella lignohabitans]
g4120_Wickerhamiella_occidentalis	General amino-acid permease GAP1 [Wickerhamiella sorbophila]
g286_Wickerhamiella_occidentalis	General amino-acid permease GAP1 [Wickerhamiella sorbophila]
g5247_Wickerhamiella_occidentalis	General amino-acid permease GAP1 [Wickerhamiella sorbophila]
g4974_Wickerhamiella_occidentalis	General amino-acid permease GAP1 [Wickerhamiella sorbophila]
g3230_Wickerhamiella_occidentalis	General amino acid permease AGP3 [Wickerhamiella sorbophila]
g4349_Wickerhamiella_occidentalis	General amino-acid permease GAP1 [Wickerhamiella sorbophila]
g3105_Wickerhamiella_occidentalis	General amino-acid permease GAP1 [Wickerhamiella sorbophila]
g1121_Wickerhamiella_occidentalis	General amino-acid permease GAP1 [Wickerhamiella sorbophila]
g2712_Wickerhamiella_occidentalis	General amino-acid permease GAP1 [Wickerhamiella sorbophila]
g3104_Wickerhamiella_occidentalis	General amino-acid permease GAP1 [Wickerhamiella sorbophila]
g5028_Wickerhamiella_occidentalis	General amino acid permease AGP2 [Wickerhamiella sorbophila]
g203_Wickerhamiella_occidentalis	General amino acid permease AGP2 [Wickerhamiella sorbophila]
g902_Wickerhamiella_occidentalis	General amino acid permease AGP2 [Wickerhamiella sorbophila]
g900_Wickerhamiella_occidentalis	SPS-sensor component SSY1 [Wickerhamiella sorbophila]
g2363_Wickerhamiella_occidentalis	Neutral trehalase [Wickerhamiella sorbophila]
g2823_Wickerhamiella_occidentalis	Glycogenin-1 [Wickerhamiella sorbophila]
g1237_Wickerhamiella_occidentalis	Sps19p [Sugiyamaella lignohabitans]
g4658_Wickerhamiella_occidentalis	Sorbose reductase SOU2 [Wickerhamiella sorbophila]
g4509_Wickerhamiella_occidentalis	NADP-dependent 3-hydroxy acid dehydrogenase [Yarrowia sp. E02]
g4718_Wickerhamiella_occidentalis	Glucose 1-dehydrogenase [Wickerhamiella sorbophila]
g414_Wickerhamiella_occidentalis	Uncharacterized protein DIURU_003092 [Diutina rugosa]
g941_Wickerhamiella_occidentalis	putative NADP-dependent mannitol dehydrogenase [Wickerhamiella sorbophila]
g5241_Wickerhamiella_occidentalis	Cytochrome b2, mitochondrial [Wickerhamiella sorbophila]
g14_Wickerhamiella_occidentalis	uncharacterized protein SAPINGB_P005620 [Saprochaete ingens]
g2922_Wickerhamiella_occidentalis	putative glutamate 5-kinase [Wickerhamiella sorbophila]
g3182_Wickerhamiella_occidentalis	CORVET complex subunit VPS3 [Sugiyamaella lignohabitans]
g1348_Wickerhamiella_pararugosa	glucan 1,3-alpha-glucosidase ROT2 [Sugiyamaella lignohabitans]
g4317_Wickerhamiella_pararugosa	bifunctional 4-alpha-glucanotransferase/amylo-alpha-1,6-glucosidase [Sugiyamaella lignohabitans]
g4618_Wickerhamiella_pararugosa	bifunctional 4-alpha-glucanotransferase/amylo-alpha-1,6-glucosidase [Sugiyamaella lignohabitans]
g567_Wickerhamiella_pararugosa	Glucosidase 2 subunit beta [Wickerhamiella sorbophila]
g3284_Wickerhamiella_pararugosa	putative mannosyl-oligosaccharide glucosidase [Wickerhamiella sorbophila]
g1543_Wickerhamiella_pararugosa	hypothetical protein B9G98_04095 [Wickerhamiella sorbophila]
g741_Wickerhamiella_pararugosa	Glucan 1,3-beta-glucosidase 2 [Wickerhamiella sorbophila]
g2724_Wickerhamiella_pararugosa	Glucan 1,3-beta-glucosidase 2 [Wickerhamiella sorbophila]
g4057_Wickerhamiella_pararugosa	glycoside hydrolase [Saitoella complicata NRRL Y-17804]
g1090_Wickerhamiella_pararugosa	17-beta-hydroxysteroid dehydrogenase-like protein [Sugiyamaella lignohabitans]
g1816_Wickerhamiella_pararugosa	glucan 1,3-beta-glucosidase precursor [Nadsonia fulvescens var. elongata DSM 6958]
g4588_Wickerhamiella_pararugosa	putative family 17 glucosidase SCW11 [Wickerhamiella sorbophila]
g703_Wickerhamiella_pararugosa	cell surface mannoprotein, putative [Candida dubliniensis CD36]
g2493_Wickerhamiella_pararugosa	1,4-alpha-glucan-branching enzyme [Wickerhamiella sorbophila]
g915_Wickerhamiella_pararugosa	Glucoamylase GLU1 [Wickerhamiella sorbophila]
g3772_Wickerhamiella_pararugosa	Beta-glucan synthesis-associated protein KRE6 [Wickerhamiella sorbophila]
g2974_Wickerhamiella_pararugosa	aldehyde dehydrogenase (NADP(+)) ALD4 [Sugiyamaella lignohabitans]
g1051_Wickerhamiella_pararugosa	Aldehyde dehydrogenase 5, mitochondrial [Wickerhamiella sorbophila]
g2396_Wickerhamiella_pararugosa	aldehyde dehydrogenase (NAD(+)) ALD2 [Sugiyamaella lignohabitans]
g1158_Wickerhamiella_pararugosa	Succinate-semialdehyde dehydrogenase [NADP(+)] [Wickerhamiella sorbophila]
g223_Wickerhamiella_pararugosa	Aldehyde dehydrogenase family 1 member A3 [Wickerhamiella sorbophila]
g3969_Wickerhamiella_pararugosa	Msc7p [Sugiyamaella lignohabitans]
g2933_Wickerhamiella_pararugosa	Delta-1-pyrroline-5-carboxylate dehydrogenase, mitochondrial [Wickerhamiella sorbophila]
g2368_Wickerhamiella_pararugosa	Aldehyde dehydrogenase family 3 member B1 [Wickerhamiella sorbophila]
g430_Wickerhamiella_pararugosa	Endo-1,3(4)-beta-glucanase 1 [Wickerhamiella sorbophila]
g4851_Wickerhamiella_pararugosa	Endo-1,3(4)-beta-glucanase 1 [Wickerhamiella sorbophila]
g4593_Wickerhamiella_pararugosa	hypothetical protein B9G98_00994 [Wickerhamiella sorbophila]
g2840_Wickerhamiella_pararugosa	Fatty acid synthase subunit alpha [Wickerhamiella sorbophila]
g2227_Wickerhamiella_pararugosa	3-oxoacyl-[acyl-carrier-protein] synthase, mitochondrial [Wickerhamiella sorbophila]
g2502_Wickerhamiella_pararugosa	PMP3 [[Candida] subhashii]
g2750_Wickerhamiella_pararugosa	stress response RCI peptide, putative [Talaromyces marneffei ATCC 18224]
g14_Wickerhamiella_pararugosa	Protein sna4 [Kazachstania exigua]
g3678_Wickerhamiella_pararugosa	Putative metallocarboxypeptidase ecm14 [Wickerhamiella sorbophila]
g3341_Wickerhamiella_pararugosa	Slg1p [Sugiyamaella lignohabitans]
g4746_Wickerhamiella_pararugosa	Hydrolase [Sugiyamaella lignohabitans]
g2671_Wickerhamiella_pararugosa	Hydrolase [Sugiyamaella lignohabitans]
g2129_Wickerhamiella_pararugosa	2-isopropylmalate synthase [Wickerhamiella sorbophila]
g1443_Wickerhamiella_pararugosa	Obg-like ATPase 1 [Wickerhamiella sorbophila]
g4436_Wickerhamiella_pararugosa	F1F0 ATP synthase subunit 4 [Sugiyamaella lignohabitans]
g1093_Wickerhamiella_pararugosa	putative secreted beta-glucosidase sun4 [Kazachstania unispora]
g1504_Wickerhamiella_pararugosa	Cytochrome b-c1 complex subunit Rieske, mitochondrial [Wickerhamiella sorbophila]
g1262_Wickerhamiella_pararugosa	uncharacterized protein LCP9604111_9685 [Penicillium roqueforti]
g3719_Wickerhamiella_pararugosa	MFS general substrate transporter [Stereum hirsutum FP-91666 SS1]
g1881_Wickerhamiella_pararugosa	putative transporter MCH4 [Wickerhamiella sorbophila]
g2991_Wickerhamiella_pararugosa	putative transporter MCH4 [Wickerhamiella sorbophila]
g4697_Wickerhamiella_pararugosa	hypothetical protein TRICI_001558 [Trichomonascus ciferrii]
g1880_Wickerhamiella_pararugosa	putative transporter MCH4 [Wickerhamiella sorbophila]
g4698_Wickerhamiella_pararugosa	putative transporter MCH4 [Wickerhamiella sorbophila]
g1910_Wickerhamiella_pararugosa	lysine permease [Sugiyamaella lignohabitans]
g287_Wickerhamiella_pararugosa	General amino-acid permease GAP1 [Wickerhamiella sorbophila]
g3422_Wickerhamiella_pararugosa	General amino-acid permease GAP1 [Wickerhamiella sorbophila]
g1883_Wickerhamiella_pararugosa	General amino-acid permease GAP1 [Wickerhamiella sorbophila]
g863_Wickerhamiella_pararugosa	General amino-acid permease GAP1 [Wickerhamiella sorbophila]
g2157_Wickerhamiella_pararugosa	General amino-acid permease GAP1 [Wickerhamiella sorbophila]
g737_Wickerhamiella_pararugosa	General amino-acid permease GAP1 [Wickerhamiella sorbophila]
g1862_Wickerhamiella_pararugosa	General amino-acid permease GAP1 [Wickerhamiella sorbophila]
g1316_Wickerhamiella_pararugosa	General amino-acid permease GAP1 [Wickerhamiella sorbophila]
g526_Wickerhamiella_pararugosa	General amino-acid permease GAP1 [Wickerhamiella sorbophila]
g3653_Wickerhamiella_pararugosa	SPS-sensor component SSY1 [Wickerhamiella sorbophila]
g85_Wickerhamiella_pararugosa	Agp2p [Sugiyamaella lignohabitans]
g3524_Wickerhamiella_pararugosa	Agp2p [Sugiyamaella lignohabitans]
g1303_Wickerhamiella_pararugosa	Glycogenin-1 [Wickerhamiella sorbophila]
g3354_Wickerhamiella_pararugosa	Uncharacterized protein R707 [Sugiyamaella lignohabitans]
g768_Wickerhamiella_pararugosa	Sps19p [Sugiyamaella lignohabitans]
g796_Wickerhamiella_pararugosa	NADP-dependent 3-hydroxy acid dehydrogenase [Wickerhamiella sorbophila]
g960_Wickerhamiella_pararugosa	NAD(P)-binding protein [Yamadazyma tenuis ATCC 10573]
g4268_Wickerhamiella_pararugosa	Sorbose reductase SOU2 [Wickerhamiella sorbophila]
g622_Wickerhamiella_pararugosa	acetoin reductase [Acinetobacter baumannii]
g638_Wickerhamiella_pararugosa	SDR family NAD(P)-dependent oxidoreductase [Nocardia higoensis]
g310_Wickerhamiella_pararugosa	hypothetical protein SPPG_08296 [Spizellomyces punctatus DAOM BR117]
g1731_Wickerhamiella_pararugosa	Cytochrome b2, mitochondrial [Wickerhamiella sorbophila]
g2456_Wickerhamiella_pararugosa	Cytochrome b2, mitochondrial [Wickerhamiella sorbophila]
g441_Wickerhamiella_pararugosa	uncharacterized protein SAPINGB_P005620 [Saprochaete ingens]
g2708_Wickerhamiella_pararugosa	putative glutamate 5-kinase [Wickerhamiella sorbophila]
g1550_Wickerhamiella_pararugosa	CORVET complex subunit VPS3 [Sugiyamaella lignohabitans]
g3908_Wickerhamiella_parazyma	glucan 1,3-alpha-glucosidase ROT2 [Sugiyamaella lignohabitans]
g1800_Wickerhamiella_parazyma	bifunctional 4-alpha-glucanotransferase/amylo-alpha-1,6-glucosidase [Sugiyamaella lignohabitans]
g3693_Wickerhamiella_parazyma	maltase [Aspergillus clavatus NRRL 1]
g2594_Wickerhamiella_parazyma	Gtb1p [Sugiyamaella lignohabitans]
g1673_Wickerhamiella_parazyma	putative mannosyl-oligosaccharide glucosidase [Wickerhamiella sorbophila]
g1700_Wickerhamiella_parazyma	Six-hairpin glycosidase-like protein [Protomyces lactucae-debilis]
g3513_Wickerhamiella_parazyma	Glucan 1,3-beta-glucosidase 2 [Wickerhamiella sorbophila]
g630_Wickerhamiella_parazyma	Glucan 1,3-beta-glucosidase 2 [Wickerhamiella sorbophila]
g649_Wickerhamiella_parazyma	17-beta-hydroxysteroid dehydrogenase-like protein [Sugiyamaella lignohabitans]
g4488_Wickerhamiella_parazyma	Glucan 1,3-beta-glucosidase [Wickerhamiella sorbophila]
g818_Wickerhamiella_parazyma	putative family 17 glucosidase SCW11 [Wickerhamiella sorbophila]
g2664_Wickerhamiella_parazyma	Cell surface mannoprotein MP65 [Wickerhamiella sorbophila]
g1955_Wickerhamiella_parazyma	1,4-alpha-glucan-branching enzyme [Wickerhamiella sorbophila]
g2755_Wickerhamiella_parazyma	Glucoamylase GLU1 [Wickerhamiella sorbophila]
g3999_Wickerhamiella_parazyma	Beta-glucan synthesis-associated protein KRE6 [Wickerhamiella sorbophila]
g1961_Wickerhamiella_parazyma	Beta-glucan synthesis-associated protein KRE6 [Wickerhamiella sorbophila]
g2450_Wickerhamiella_parazyma	methylmalonate-semialdehyde dehydrogenase [acylating], mitochondrial isoform X1 [Mastomys coucha]
g3756_Wickerhamiella_parazyma	Aldehyde dehydrogenase 5, mitochondrial [Wickerhamiella sorbophila]
g2774_Wickerhamiella_parazyma	Aldehyde dehydrogenase family 1 member A3 [Wickerhamiella sorbophila]
g3809_Wickerhamiella_parazyma	aldehyde dehydrogenase (NAD(+)) ALD2 [Sugiyamaella lignohabitans]
g2149_Wickerhamiella_parazyma	Aaldehyde dehydrogenase [Cyberlindnera jadinii NRRL Y-1542]
g585_Wickerhamiella_parazyma	Succinate-semialdehyde dehydrogenase [NADP(+)] [Wickerhamiella sorbophila]
g3111_Wickerhamiella_parazyma	Delta-1-pyrroline-5-carboxylate dehydrogenase, mitochondrial [Wickerhamiella sorbophila]
g388_Wickerhamiella_parazyma	Aldehyde dehydrogenase family 3 member B1 [Wickerhamiella sorbophila]
g3530_Wickerhamiella_parazyma	Endo-1,3(4)-beta-glucanase 1 [Wickerhamiella sorbophila]
g3705_Wickerhamiella_parazyma	Endo-1,3(4)-beta-glucanase 1 [Wickerhamiella sorbophila]
g180_Wickerhamiella_parazyma	Fatty acid synthase subunit alpha [Wickerhamiella sorbophila]
g25_Wickerhamiella_parazyma	Fatty acid synthase subunit alpha [Wickerhamiella sorbophila]
g1491_Wickerhamiella_parazyma	fatty acid synthase CEM1 [Sugiyamaella lignohabitans]
g1239_Wickerhamiella_parazyma	hydrolase [Sugiyamaella lignohabitans]
g190_Wickerhamiella_parazyma	hydrolase [Sugiyamaella lignohabitans]
g15_Wickerhamiella_parazyma	hydrolase [Sugiyamaella lignohabitans]
g1841_Wickerhamiella_parazyma	2-isopropylmalate synthase [Wickerhamiella sorbophila]
g1340_Wickerhamiella_parazyma	Uncharacterized protein SAPINGB_P006317 [Saprochaete ingens]
g3180_Wickerhamiella_parazyma	ATP synthase subunit 4, mitochondrial [Wickerhamiella sorbophila]
g3919_Wickerhamiella_parazyma	Putative secreted beta-glucosidase sim1 [Brettanomyces bruxellensis]
g889_Wickerhamiella_parazyma	Cytochrome b-c1 complex subunit Rieske, mitochondrial [Wickerhamiella sorbophila]
g1550_Wickerhamiella_parazyma	putative transporter MCH4 [Wickerhamiella sorbophila]
g3984_Wickerhamiella_parazyma	MFS general substrate transporter [Lasiodiplodia theobromae]
g3596_Wickerhamiella_parazyma	putative transporter MCH4 [Wickerhamiella sorbophila]
g665_Wickerhamiella_parazyma	putative transporter MCH4 [Wickerhamiella sorbophila]
g4495_Wickerhamiella_parazyma	Lysine permease [Sugiyamaella lignohabitans]
g3957_Wickerhamiella_parazyma	General amino-acid permease GAP1 [Wickerhamiella sorbophila]
g4476_Wickerhamiella_parazyma	General amino-acid permease GAP1 [Wickerhamiella sorbophila]
g3956_Wickerhamiella_parazyma	General amino-acid permease GAP1 [Wickerhamiella sorbophila]
g3955_Wickerhamiella_parazyma	General amino-acid permease GAP1 [Wickerhamiella sorbophila]
g3333_Wickerhamiella_parazyma	General amino-acid permease GAP1 [Wickerhamiella sorbophila]
g667_Wickerhamiella_parazyma	General amino-acid permease GAP1 [Wickerhamiella sorbophila]
g3246_Wickerhamiella_parazyma	General amino acid permease AGP3 [Wickerhamiella sorbophila]
g405_Wickerhamiella_parazyma	General amino-acid permease GAP1 [Wickerhamiella sorbophila]
g404_Wickerhamiella_parazyma	General amino-acid permease GAP1 [Wickerhamiella sorbophila]
g403_Wickerhamiella_parazyma	General amino-acid permease GAP1 [Wickerhamiella sorbophila]
g1928_Wickerhamiella_parazyma	General amino acid permease AGP2 [Wickerhamiella sorbophila]
g4650_Wickerhamiella_parazyma	General amino acid permease AGP2 [Wickerhamiella sorbophila]
g1930_Wickerhamiella_parazyma	SPS-sensor component SSY1 [Wickerhamiella sorbophila]
g4605_Wickerhamiella_parazyma	Neutral trehalase [Wickerhamiella sorbophila]
g3537_Wickerhamiella_parazyma	Cell division control protein 10 [Wickerhamiella sorbophila]
g2326_Wickerhamiella_parazyma	Sps19p [Sugiyamaella lignohabitans]
g2123_Wickerhamiella_parazyma	Sps19p [Sugiyamaella lignohabitans]
g3965_Wickerhamiella_parazyma	SDR family oxidoreductase [Azospirillum picis]
g436_Wickerhamiella_parazyma	Inositol monophosphatase 2 [Wickerhamiella sorbophila]
g4133_Wickerhamiella_parazyma	Sorbose reductase SOU2 [Wickerhamiella sorbophila]
g361_Wickerhamiella_parazyma	Glucose 1-dehydrogenase [Wickerhamiella sorbophila]
g1791_Wickerhamiella_parazyma	putative NADP-dependent mannitol dehydrogenase [Wickerhamiella sorbophila]
g1358_Wickerhamiella_parazyma	putative NADP-dependent mannitol dehydrogenase [Wickerhamiella sorbophila]
g4920_Wickerhamiella_parazyma	hypothetical protein SPPG_08296 [Spizellomyces punctatus DAOM BR117]
g4188_Wickerhamiella_parazyma	NADP(+)-dependent dehydrogenase [Hyphopichia burtonii NRRL Y-1933]
g146_Wickerhamiella_parazyma	Cytochrome b2, mitochondrial [Wickerhamiella sorbophila]
g59_Wickerhamiella_parazyma	Cytochrome b2, mitochondrial [Wickerhamiella sorbophila]
g760_Wickerhamiella_parazyma	Fmp41p [Sugiyamaella lignohabitans]
g2160_Wickerhamiella_parazyma	putative glutamate 5-kinase [Wickerhamiella sorbophila]
g3327_Wickerhamiella_spandovensis	glucan 1,3-alpha-glucosidase ROT2 [Sugiyamaella lignohabitans]
g2752_Wickerhamiella_spandovensis	bifunctional 4-alpha-glucanotransferase/amylo-alpha-1,6-glucosidase [Sugiyamaella lignohabitans]
g4792_Wickerhamiella_spandovensis	Glucosidase 2 subunit beta [Wickerhamiella sorbophila]
g4277_Wickerhamiella_spandovensis	putative mannosyl-oligosaccharide glucosidase [Wickerhamiella sorbophila]
g1308_Wickerhamiella_spandovensis	Six-hairpin glycosidase-like protein [Aspergillus alliaceus]
g385_Wickerhamiella_spandovensis	Glucan 1,3-beta-glucosidase 2 [Wickerhamiella sorbophila]
g2371_Wickerhamiella_spandovensis	glycoside hydrolase [Saitoella complicata NRRL Y-17804]
g1623_Wickerhamiella_spandovensis	17-beta-hydroxysteroid dehydrogenase-like protein [Sugiyamaella lignohabitans]
g1848_Wickerhamiella_spandovensis	Bgl2 1,3-beta-Glucosyltransferase [Candida orthopsilosis Co 90-125]
g2533_Wickerhamiella_spandovensis	putative family 17 glucosidase SCW11 [Wickerhamiella sorbophila]
g3368_Wickerhamiella_spandovensis	Cell surface mannoprotein MP65 [Wickerhamiella sorbophila]
g588_Wickerhamiella_spandovensis	probable glucan endo-1,3-beta-glucosidase btgC [Aspergillus lentulus]
g361_Wickerhamiella_spandovensis	Glucoamylase GLU1 [Wickerhamiella sorbophila]
g4503_Wickerhamiella_spandovensis	Beta-glucan synthesis-associated protein KRE6 [Wickerhamiella sorbophila]
g4875_Wickerhamiella_spandovensis	GH32 C-terminal domain-containing protein [Acetobacter estunensis]
g888_Wickerhamiella_spandovensis	Methylmalonate-semialdehyde dehydrogenase [acylating], mitochondrial [Wickerhamiella sorbophila]
g2358_Wickerhamiella_spandovensis	Succinate-semialdehyde dehydrogenase [NADP(+)] [Wickerhamiella sorbophila]
g2726_Wickerhamiella_spandovensis	Aldehyde dehydrogenase 5, mitochondrial [Wickerhamiella sorbophila]
g381_Wickerhamiella_spandovensis	Aldehyde dehydrogenase 5, mitochondrial [Wickerhamiella sorbophila]
g1014_Wickerhamiella_spandovensis	aldehyde dehydrogenase (NAD(+)) ALD2 [Sugiyamaella lignohabitans]
g517_Wickerhamiella_spandovensis	Aldehyde dehydrogenase family 1 member A3 [Wickerhamiella sorbophila]
g4191_Wickerhamiella_spandovensis	c7p [Sugiyamaella lignohabitans]
g3450_Wickerhamiella_spandovensis	Delta-1-pyrroline-5-carboxylate dehydrogenase, mitochondrial [Wickerhamiella sorbophila]
g1065_Wickerhamiella_spandovensis	Aldehyde dehydrogenase family 3 member B1 [Wickerhamiella sorbophila]
g1066_Wickerhamiella_spandovensis	Aldehyde dehydrogenase family 3 member B1 [Wickerhamiella sorbophila]
g2614_Wickerhamiella_spandovensis	Endo-1,3(4)-beta-glucanase 1 [Wickerhamiella sorbophila]
g1321_Wickerhamiella_spandovensis	Endo-1,3(4)-beta-glucanase 1 [Wickerhamiella sorbophila]
g2584_Wickerhamiella_spandovensis	putative transcriptional regulatory protein C3C7.04 [Wickerhamiella sorbophila]
g1900_Wickerhamiella_spandovensis	Fatty acid synthase subunit alpha [Wickerhamiella sorbophila]
g3555_Wickerhamiella_spandovensis	Putative metallocarboxypeptidase ecm14 [Wickerhamiella sorbophila]
g5053_Wickerhamiella_spandovensis	Slg1p [Sugiyamaella lignohabitans]
g4467_Wickerhamiella_spandovensis	hydrolase [Sugiyamaella lignohabitans]
g4121_Wickerhamiella_spandovensis	hydrolase [Sugiyamaella lignohabitans]
g4345_Wickerhamiella_spandovensis	1,4-alpha-glucan-branching enzyme [Wickerhamiella sorbophila]
g4741_Wickerhamiella_spandovensis	2-isopropylmalate synthase LEU4 [Sugiyamaella lignohabitans]
g281_Wickerhamiella_spandovensis	Homocitrate synthase, mitochondrial [Wickerhamiella sorbophila]
g3121_Wickerhamiella_spandovensis	uncharacterized protein SAPINGB_P006317 [Saprochaete ingens]
g2400_Wickerhamiella_spandovensis	F1F0 ATP synthase subunit 4 [Sugiyamaella lignohabitans]
g856_Wickerhamiella_spandovensis	putative secreted beta-glucosidase SIM1 [Wickerhamiella sorbophila]
g2669_Wickerhamiella_spandovensis	Cytochrome b-c1 complex subunit Rieske, mitochondrial [Wickerhamiella sorbophila]
g5061_Wickerhamiella_spandovensis	putative transporter MCH4 [Wickerhamiella sorbophila]
g1527_Wickerhamiella_spandovensis	putative transporter MCH4 [Wickerhamiella sorbophila]
g1999_Wickerhamiella_spandovensis	Mch5p [Sugiyamaella lignohabitans]
g804_Wickerhamiella_spandovensis	putative transporter MCH4 [Wickerhamiella sorbophila]
g1965_Wickerhamiella_spandovensis	putative transporter MCH4 [Wickerhamiella sorbophila]
g4867_Wickerhamiella_spandovensis	putative transporter MCH4 [Wickerhamiella sorbophila]
g1526_Wickerhamiella_spandovensis	putative transporter MCH4 [Wickerhamiella sorbophila]
g775_Wickerhamiella_spandovensis	Lysine permease [Sugiyamaella lignohabitans]
g4873_Wickerhamiella_spandovensis	General amino-acid permease GAP1 [Wickerhamiella sorbophila]
g3276_Wickerhamiella_spandovensis	General amino-acid permease GAP1 [Wickerhamiella sorbophila]
g1393_Wickerhamiella_spandovensis	General amino-acid permease GAP1 [Wickerhamiella sorbophila]
g1277_Wickerhamiella_spandovensis	amino acid permease, theoretically lysine-specific [Suillus subalutaceus]
g1392_Wickerhamiella_spandovensis	General amino-acid permease GAP1 [Wickerhamiella sorbophila]
g1390_Wickerhamiella_spandovensis	General amino-acid permease GAP1 [Wickerhamiella sorbophila]
g4416_Wickerhamiella_spandovensis	General amino acid permease AGP3 [Wickerhamiella sorbophila]
g1546_Wickerhamiella_spandovensis	General amino-acid permease GAP1 [Wickerhamiella sorbophila]
g1884_Wickerhamiella_spandovensis	General amino-acid permease GAP1 [Wickerhamiella sorbophila]
g511_Wickerhamiella_spandovensis	General amino-acid permease GAP1 [Wickerhamiella sorbophila]
g1391_Wickerhamiella_spandovensis	General amino-acid permease GAP1 [Wickerhamiella sorbophila]
g3449_Wickerhamiella_spandovensis	General amino acid permease AGP2 [Wickerhamiella sorbophila]
g4891_Wickerhamiella_spandovensis	SPS-sensor component SSY1 [Wickerhamiella sorbophila]
g2565_Wickerhamiella_spandovensis	b(0,+)-type amino acid transporter 1 [Wickerhamiella sorbophila]
g3876_Wickerhamiella_spandovensis	Neutral trehalase [Wickerhamiella sorbophila]
g2624_Wickerhamiella_spandovensis	Glycogenin-1 [Wickerhamiella sorbophila]
g3472_Wickerhamiella_spandovensis	Uncharacterized protein R707 [Sugiyamaella lignohabitans]
g3388_Wickerhamiella_spandovensis	Sps19p [Sugiyamaella lignohabitans]
g2104_Wickerhamiella_spandovensis	SDR family oxidoreductase [Rhizobium sp. BK379]
g2729_Wickerhamiella_spandovensis	SDR family oxidoreductase [Paraburkholderia sp. BCC1884]
g377_Wickerhamiella_spandovensis	Glucose 1-dehydrogenase [Wickerhamiella sorbophila]
g2103_Wickerhamiella_spandovensis	SDR family oxidoreductase [Thalassospira marina]
g2454_Wickerhamiella_spandovensis	SDR family oxidoreductase [Advenella mimigardefordensis]
g4701_Wickerhamiella_spandovensis	Sorbose reductase SOU2 [Wickerhamiella sorbophila]
g2448_Wickerhamiella_spandovensis	SDR family oxidoreductase [Klebsiella michiganensis]
g2346_Wickerhamiella_spandovensis	putative NADP-dependent mannitol dehydrogenase [Wickerhamiella sorbophila]
g2451_Wickerhamiella_spandovensis	SDR family oxidoreductase [Halomonas glaciei]
g1590_Wickerhamiella_spandovensis	Putative NADP-dependent mannitol dehydrogenase [Wickerhamiella sorbophila]
g2159_Wickerhamiella_spandovensis	SDR family oxidoreductase [Xanthobacter sp. 91]
g2158_Wickerhamiella_spandovensis	SDR family oxidoreductase [Rhizobium tubonense]
g2453_Wickerhamiella_spandovensis	SDR family oxidoreductase [Ochrobactrum sp. P6BS-III]
g2413_Wickerhamiella_spandovensis	putative NADP-dependent mannitol dehydrogenase [Wickerhamiella sorbophila]
g521_Wickerhamiella_spandovensis	putative oxidoreductase C16H5.14c [Wickerhamiella sorbophila]
g4950_Wickerhamiella_spandovensis	putative NADP-dependent mannitol dehydrogenase [Wickerhamiella sorbophila]
g1682_Wickerhamiella_spandovensis	Cytochrome b2, mitochondrial [Wickerhamiella sorbophila]
g3358_Wickerhamiella_spandovensis	alpha-hydroxy-acid oxidizing protein [Acinetobacter bereziniae]
g136_Wickerhamiella_spandovensis	Protein transport protein yip1 [Wickerhamiella sorbophila]
g4404_Wickerhamiella_spandovensis	glutamate 5-kinase [Saitoella complicata NRRL Y-17804]
g3293_Wickerhamiella_spandovensis	CORVET complex subunit VPS3 [Sugiyamaella lignohabitans]
g2466_Wickerhamiella_vanderwaltii	glucan 1,3-alpha-glucosidase ROT2 [Sugiyamaella lignohabitans]
g1285_Wickerhamiella_vanderwaltii	bifunctional 4-alpha-glucanotransferase/amylo-alpha-1,6-glucosidase [Sugiyamaella lignohabitans]
g3255_Wickerhamiella_vanderwaltii	maltase [Aspergillus clavatus NRRL 1]
g2258_Wickerhamiella_vanderwaltii	maltase [Aspergillus clavatus NRRL 1]
g2354_Wickerhamiella_vanderwaltii	Glucosidase 2 subunit beta [Wickerhamiella sorbophila]
g3456_Wickerhamiella_vanderwaltii	putative mannosyl-oligosaccharide glucosidase [Wickerhamiella sorbophila]
g3176_Wickerhamiella_vanderwaltii	Six-hairpin glycosidase-like protein [Protomyces lactucae-debilis]
g3046_Wickerhamiella_vanderwaltii	Glucan 1,3-beta-glucosidase 2 [Wickerhamiella sorbophila]
g1512_Wickerhamiella_vanderwaltii	Glucan 1,3-beta-glucosidase 2 [Wickerhamiella sorbophila]
g1708_Wickerhamiella_vanderwaltii	glycoside hydrolase [Saitoella complicata NRRL Y-17804]
g1846_Wickerhamiella_vanderwaltii	17-beta-hydroxysteroid dehydrogenase-like protein [Sugiyamaella lignohabitans]
g1498_Wickerhamiella_vanderwaltii	glucan 1,3-beta-glucosidase [Kazachstania barnettii]
g3662_Wickerhamiella_vanderwaltii	Cell surface mannoprotein MP65 [Wickerhamiella sorbophila]
g4764_Wickerhamiella_vanderwaltii	putative glucan endo-1,3-beta-D-glucosidase [Kazachstania barnettii]
g1338_Wickerhamiella_vanderwaltii	1,4-alpha-glucan-branching enzyme [Wickerhamiella sorbophila]
g1151_Wickerhamiella_vanderwaltii	Glucoamylase GLU1 [Wickerhamiella sorbophila]
g167_Wickerhamiella_vanderwaltii	Beta-glucan synthesis-associated protein KRE6 [Wickerhamiella sorbophila]
g425_Wickerhamiella_vanderwaltii	Methylmalonate-semialdehyde dehydrogenase [acylating], mitochondrial [Wickerhamiella sorbophila]
g1663_Wickerhamiella_vanderwaltii	aldehyde dehydrogenase (NAD(+)) ALD2 [Sugiyamaella lignohabitans]
g2319_Wickerhamiella_vanderwaltii	aldehyde dehydrogenase (NAD(+)) ALD2 [Sugiyamaella lignohabitans]
g343_Wickerhamiella_vanderwaltii	Aldehyde dehydrogenase 5, mitochondrial [Wickerhamiella sorbophila]
g1886_Wickerhamiella_vanderwaltii	succinate-semialdehyde dehydrogenase (NAD(P)(+)) [Sugiyamaella lignohabitans]
g2836_Wickerhamiella_vanderwaltii	aldehyde dehydrogenase [Pseudozyma hubeiensis SY62]
g1017_Wickerhamiella_vanderwaltii	aldehyde dehydrogenase [Cyberlindnera jadinii NRRL Y-1542]
g4390_Wickerhamiella_vanderwaltii	Aldehyde dehydrogenase 5, mitochondrial [Wickerhamiella sorbophila]
g3734_Wickerhamiella_vanderwaltii	Aldehyde dehydrogenase family 1 member A3 [Wickerhamiella sorbophila]
g131_Wickerhamiella_vanderwaltii	1-pyrroline-5-carboxylate dehydrogenase [Sugiyamaella lignohabitans]
g3874_Wickerhamiella_vanderwaltii	Aldehyde dehydrogenase family 3 member B1 [Wickerhamiella sorbophila]
g1320_Wickerhamiella_vanderwaltii	Endo-1,3(4)-beta-glucanase 1 [Wickerhamiella sorbophila]
g2491_Wickerhamiella_vanderwaltii	Endo-1,3(4)-beta-glucanase 1 [Wickerhamiella sorbophila]
g3408_Wickerhamiella_vanderwaltii	Fatty acid synthase subunit alpha [Wickerhamiella sorbophila]
g1350_Wickerhamiella_vanderwaltii	fatty acid synthase CEM1 [Sugiyamaella lignohabitans]
g1971_Wickerhamiella_vanderwaltii	Putative metallocarboxypeptidase ecm14 [Wickerhamiella sorbophila]
g2308_Wickerhamiella_vanderwaltii	uncharacterized protein SEPMUDRAFT_151745 [Sphaerulina musiva SO2202]
g1781_Wickerhamiella_vanderwaltii	hydrolase [Sugiyamaella lignohabitans]
g3419_Wickerhamiella_vanderwaltii	hydrolase [Sugiyamaella lignohabitans]
g4216_Wickerhamiella_vanderwaltii	2-isopropylmalate synthase LEU4 [Sugiyamaella lignohabitans]
g114_Wickerhamiella_vanderwaltii	uncharacterized protein SAPINGB_P006317 [Saprochaete ingens]
g1272_Wickerhamiella_vanderwaltii	F1F0 ATP synthase subunit 4 [Sugiyamaella lignohabitans]
g1851_Wickerhamiella_vanderwaltii	putative secreted beta-glucosidase SIM1 [Wickerhamiella sorbophila]
g3303_Wickerhamiella_vanderwaltii	Cytochrome b-c1 complex subunit Rieske, mitochondrial [Wickerhamiella sorbophila]
g575_Wickerhamiella_vanderwaltii	putative transporter MCH4 [Wickerhamiella sorbophila]
g576_Wickerhamiella_vanderwaltii	putative transporter MCH4 [Wickerhamiella sorbophila]
g4131_Wickerhamiella_vanderwaltii	putative transporter MCH4 [Wickerhamiella sorbophila]
g4574_Wickerhamiella_vanderwaltii	putative transporter MCH4 [Wickerhamiella sorbophila]
g2112_Wickerhamiella_vanderwaltii	putative transporter MCH4 [Wickerhamiella sorbophila]
g3650_Wickerhamiella_vanderwaltii	Lysine permease [Sugiyamaella lignohabitans]
g2561_Wickerhamiella_vanderwaltii	General amino-acid permease GAP1 [Wickerhamiella sorbophila]
g1443_Wickerhamiella_vanderwaltii	General amino-acid permease GAP1 [Wickerhamiella sorbophila]
g3113_Wickerhamiella_vanderwaltii	General amino-acid permease GAP1 [Wickerhamiella sorbophila]
g638_Wickerhamiella_vanderwaltii	General amino-acid permease GAP1 [Wickerhamiella sorbophila]
g2499_Wickerhamiella_vanderwaltii	General amino acid permease AGP3 [Wickerhamiella sorbophila]
g579_Wickerhamiella_vanderwaltii	General amino-acid permease GAP1 [Wickerhamiella sorbophila]
g1753_Wickerhamiella_vanderwaltii	General amino-acid permease GAP1 [Wickerhamiella sorbophila]
g2084_Wickerhamiella_vanderwaltii	General amino-acid permease GAP1 [Wickerhamiella sorbophila]
g1752_Wickerhamiella_vanderwaltii	General amino-acid permease GAP1 [Wickerhamiella sorbophila]
g3406_Wickerhamiella_vanderwaltii	General amino acid permease AGP2 [Wickerhamiella sorbophila]
g2726_Wickerhamiella_vanderwaltii	General amino acid permease AGP2 [Wickerhamiella sorbophila]
g4739_Wickerhamiella_vanderwaltii	General amino-acid permease GAP1 [Wickerhamiella sorbophila]
g4725_Wickerhamiella_vanderwaltii	General amino-acid permease GAP1 [Wickerhamiella sorbophila]
g2728_Wickerhamiella_vanderwaltii	SPS-sensor component SSY1 [Wickerhamiella sorbophila]
g3784_Wickerhamiella_vanderwaltii	Neutral trehalase [Wickerhamiella sorbophila]
g1311_Wickerhamiella_vanderwaltii	Glycogenin-1 [Wickerhamiella sorbophila]
g721_Wickerhamiella_vanderwaltii	Sps19p [Sugiyamaella lignohabitans]
g4753_Wickerhamiella_vanderwaltii	Sorbose reductase SOU2 [Wickerhamiella sorbophila]
g46_Wickerhamiella_vanderwaltii	Glucose 1-dehydrogenase [Wickerhamiella sorbophila]
g4506_Wickerhamiella_vanderwaltii	putative NADP-dependent mannitol dehydrogenase [Wickerhamiella sorbophila]
g1564_Wickerhamiella_vanderwaltii	Cytochrome b2, mitochondrial [Wickerhamiella sorbophila]
g4821_Wickerhamiella_vanderwaltii	Protein transport protein yip1 [Wickerhamiella sorbophila]
g1030_Wickerhamiella_vanderwaltii	putative glutamate 5-kinase [Wickerhamiella sorbophila]
g3941_Wickerhamiella_vanderwaltii	CORVET complex subunit VPS3 [Sugiyamaella lignohabitans]
Wickerhamiella_versatilis_JCM5958_04348-R1	glucan 1,3-alpha-glucosidase ROT2 [Sugiyamaella lignohabitans]
Wickerhamiella_versatilis_JCM5958_05505-R1	Glucoamylase 1 precursor [Spathaspora passalidarum NRRL Y-27907]
Wickerhamiella_versatilis_JCM5958_03384-R1	bifunctional 4-alpha-glucanotransferase/amylo-alpha-1,6-glucosidase [Sugiyamaella lignohabitans]
Wickerhamiella_versatilis_JCM5958_04147-R1	alpha-glucosidase [Mollisia scopiformis]/maltase [Pseudomassariella vexata]
Wickerhamiella_versatilis_JCM5958_01947-R1	Glucosidase 2 subunit beta [Wickerhamiella sorbophila]
Wickerhamiella_versatilis_JCM5958_04921-R1	putative mannosyl-oligosaccharide glucosidase [Wickerhamiella sorbophila]
Wickerhamiella_versatilis_JCM5958_04580-R1	Six-hairpin glycosidase-like protein [Aspergillus alliaceus]
Wickerhamiella_versatilis_JCM5958_00682-R1	Glucan 1,3-beta-glucosidase 2 [Wickerhamiella sorbophila]
Wickerhamiella_versatilis_JCM5958_02705-R1	Glucan 1,3-beta-glucosidase 2 [Wickerhamiella sorbophila]
Wickerhamiella_versatilis_JCM5958_05410-R1	Glucan 1,3-beta-glucosidase 2 [Wickerhamiella sorbophila]
Wickerhamiella_versatilis_JCM5958_05416-R1	Glucan 1,3-beta-glucosidase 2 [Wickerhamiella sorbophila]
Wickerhamiella_versatilis_JCM5958_00330-R1	glycoside hydrolase [Saitoella complicata NRRL Y-17804]
Wickerhamiella_versatilis_JCM5958_05426-R1	Glucan 1,3-beta-glucosidase 2 [Wickerhamiella sorbophila]
Wickerhamiella_versatilis_JCM5958_05531-R1	Glucan 1,3-beta-glucosidase 2 [Wickerhamiella sorbophila]
Wickerhamiella_versatilis_JCM5958_02684-R1	putative hydro-lyase [Pseudomonas fluorescens]
Wickerhamiella_versatilis_JCM5958_02808-R1	beta-1,3-glucan linked protein [Candida albicans SC5314]
Wickerhamiella_versatilis_JCM5958_03035-R1	17-beta-hydroxysteroid dehydrogenase-like protein [Sugiyamaella lignohabitans]
Wickerhamiella_versatilis_JCM5958_01780-R1	Uncharacterized protein KL911_003816 [Ogataea haglerorum]
Wickerhamiella_versatilis_JCM5958_00991-R1	putative family 17 glucosidase SCW11 [Wickerhamiella sorbophila]
Wickerhamiella_versatilis_JCM5958_04694-R1	Cell surface mannoprotein MP65 [Wickerhamiella sorbophila]
Wickerhamiella_versatilis_JCM5958_00730-R1	1,4-alpha-glucan-branching enzyme [Wickerhamiella sorbophila]
Wickerhamiella_versatilis_JCM5958_04329-R1	Glucoamylase GLU1 [Wickerhamiella sorbophila]
Wickerhamiella_versatilis_JCM5958_04798-R1	Beta-glucan synthesis-associated protein KRE6 [Wickerhamiella sorbophila
Wickerhamiella_versatilis_JCM5958_00006-R1	Beta-glucan synthesis-associated protein KRE6 [Wickerhamiella sorbophila]
Wickerhamiella_versatilis_JCM5958_00902-R1	Beta-glucan synthesis-associated protein KRE6 [Wickerhamiella sorbophila]
Wickerhamiella_versatilis_JCM5958_05338-R1	glycoside hydrolase family 32 protein [Kozakia baliensis]
Wickerhamiella_versatilis_JCM5958_00476-R1	Methylmalonate-semialdehyde dehydrogenase [acylating], mitochondrial [Wickerhamiella sorbophila]
Wickerhamiella_versatilis_JCM5958_00078-R1	Aldehyde dehydrogenase 5, mitochondrial [Wickerhamiella sorbophila]
Wickerhamiella_versatilis_JCM5958_03425-R1	Aldehyde dehydrogenase 5, mitochondrial [Wickerhamiella sorbophila]
Wickerhamiella_versatilis_JCM5958_05390-R1	Aldehyde dehydrogenase 5, mitochondrial [Wickerhamiella sorbophila]
Wickerhamiella_versatilis_JCM5958_00325-R1	Succinate-semialdehyde dehydrogenase [NADP(+)] [Wickerhamiella sorbophila]
Wickerhamiella_versatilis_JCM5958_04908-R1	aldehyde dehydrogenase (NAD(+)) ALD2 [Sugiyamaella lignohabitans]
Wickerhamiella_versatilis_JCM5958_01570-R1	betaine aldehyde dehydrogenase [Cordyceps fumosorosea ARSEF 2679]
Wickerhamiella_versatilis_JCM5958_02959-R1	uncharacterized protein SAPINGB_P002786 [Saprochaete ingens]
Wickerhamiella_versatilis_JCM5958_00933-R1	Delta-1-pyrroline-5-carboxylate dehydrogenase, mitochondrial [Wickerhamiella sorbophila]
Wickerhamiella_versatilis_JCM5958_04982-R1	Aldehyde dehydrogenase, dimeric NADP-preferring [Wickerhamiella sorbophila]
Wickerhamiella_versatilis_JCM5958_03269-R1	Endo-1,3(4)-beta-glucanase 1 [Wickerhamiella sorbophila]
Wickerhamiella_versatilis_JCM5958_05259-R1	Endo-1,3(4)-beta-glucanase 1 [Wickerhamiella sorbophila]
Wickerhamiella_versatilis_JCM5958_03536-R1	putative transcriptional regulatory protein C3C7.04 [Wickerhamiella sorbophila]
Wickerhamiella_versatilis_JCM5958_02727-R1	C6 transcription factor, putative [Aspergillus fumigatus Af293]
Wickerhamiella_versatilis_JCM5958_01523-R1	Fatty acid synthase subunit alpha [Wickerhamiella sorbophila]
Wickerhamiella_versatilis_JCM5958_00887-R1	3-oxoacyl-[acyl-carrier-protein] synthase, mitochondrial [Wickerhamiella sorbophila]
Wickerhamiella_versatilis_JCM5958_00030-R1	putative beta-glucosidase [Ustilago maydis 521]
Wickerhamiella_versatilis_JCM5958_04083-R1	putative beta-glucosidase [Ustilago maydis 521]
Wickerhamiella_versatilis_JCM5958_00037-R1	glycoside hydrolase [Stereum hirsutum FP-91666 SS1]
Wickerhamiella_versatilis_JCM5958_02774-R1	glycoside hydrolase family 3 protein [Rhizoctonia solani]
Wickerhamiella_versatilis_JCM5958_04011-R1	glycoside hydrolase [Moesziomyces antarcticus]
Wickerhamiella_versatilis_JCM5958_02795-R1	glycoside hydrolase family 3 C-terminal domain-containing protein [Carnimonas nigrificans]
Wickerhamiella_versatilis_JCM5958_00096-R1	beta-hexosaminidase A [Nannizzia gypsea CBS 118893]
Wickerhamiella_versatilis_JCM5958_01342-R1	stress response RCI peptide [Metarhizium robertsii ARSEF 23]
Wickerhamiella_versatilis_JCM5958_01130-R1	Cell wall endo-beta-1,3-glucanase [Sugiyamaella lignohabitans]
Wickerhamiella_versatilis_JCM5958_04891-R1	hydrolase [Sugiyamaella lignohabitans]
Wickerhamiella_versatilis_JCM5958_02071-R1	2-isopropylmalate synthase LEU4 [Sugiyamaella lignohabitans]
Wickerhamiella_versatilis_JCM5958_01311-R1	Periplasmic binding protein-like II [Cyberlindnera jadinii NRRL Y-1542]
Wickerhamiella_versatilis_JCM5958_00434-R1	F1F0 ATP synthase subunit 4 [Sugiyamaella lignohabitans]
Wickerhamiella_versatilis_JCM5958_02258-R1	Septation protein SUN4 [Kluyveromyces marxianus DMKU3-1042]
Wickerhamiella_versatilis_JCM5958_03877-R1	Cytochrome b-c1 complex subunit Rieske, mitochondrial [Wickerhamiella sorbophila]
Wickerhamiella_versatilis_JCM5958_05320-R1	putative transporter MCH4 [Wickerhamiella sorbophila]
Wickerhamiella_versatilis_JCM5958_01039-R1	putative transporter MCH4 [Wickerhamiella sorbophila]
Wickerhamiella_versatilis_JCM5958_00156-R1	putative transporter MCH4 [Wickerhamiella sorbophila]
Wickerhamiella_versatilis_JCM5958_03217-R1	putative transporter MCH4 [Wickerhamiella sorbophila]
Wickerhamiella_versatilis_JCM5958_04099-R1	putative transporter MCH4 [Wickerhamiella sorbophila]
Wickerhamiella_versatilis_JCM5958_05373-R1	MFS monocarboxylate transporter [Lasiodiplodia theobromae]
Wickerhamiella_versatilis_JCM5958_02689-R1	putative transporter MCH4 [Wickerhamiella sorbophila]
Wickerhamiella_versatilis_JCM5958_05513-R1	putative transporter MCH4 [Wickerhamiella sorbophila]
Wickerhamiella_versatilis_JCM5958_04154-R1	General amino-acid permease GAP1 [Wickerhamiella sorbophila]
Wickerhamiella_versatilis_JCM5958_01203-R1	General amino-acid permease GAP1 [Wickerhamiella sorbophila]
Wickerhamiella_versatilis_JCM5958_04139-R1	General amino-acid permease GAP1 [Wickerhamiella sorbophila]
Wickerhamiella_versatilis_JCM5958_03623-R1	General amino-acid permease GAP1 [Wickerhamiella sorbophila]
Wickerhamiella_versatilis_JCM5958_05509-R1	histidine permease [Aspergillus bombycis]
Wickerhamiella_versatilis_JCM5958_05306-R1	arginine permease [Aspergillus niger CBS 513.88]
Wickerhamiella_versatilis_JCM5958_00934-R1	General amino acid permease AGP2 [Wickerhamiella sorbophila]
Wickerhamiella_versatilis_JCM5958_03987-R1	General amino acid permease AGP3 [Wickerhamiella sorbophila]
Wickerhamiella_versatilis_JCM5958_04297-R1	histidine permease [Aspergillus bombycis]
Wickerhamiella_versatilis_JCM5958_05307-R1	Efflux pump vrtL [Wickerhamiella sorbophila]
Wickerhamiella_versatilis_JCM5958_03666-R1	General amino-acid permease GAP1 [Wickerhamiella sorbophila]
Wickerhamiella_versatilis_JCM5958_05448-R1	histidine permease [Aspergillus bombycis]
Wickerhamiella_versatilis_JCM5958_02693-R1	histidine permease [Aspergillus bombycis]
Wickerhamiella_versatilis_JCM5958_03665-R1	General amino-acid permease GAP1 [Wickerhamiella sorbophila]
Wickerhamiella_versatilis_JCM5958_02840-R1	General amino-acid permease GAP1 [Wickerhamiella sorbophila]
Wickerhamiella_versatilis_JCM5958_04819-R1	Glycogenin-1 [Wickerhamiella sorbophila]
Wickerhamiella_versatilis_JCM5958_00126-R1	Uncharacterized protein R707 [Sugiyamaella lignohabitans]
Wickerhamiella_versatilis_JCM5958_04714-R1	Sps19p [Sugiyamaella lignohabitans]
Wickerhamiella_versatilis_JCM5958_00084-R1	SDR family oxidoreductase [Acetobacter suratthaniensis]
Wickerhamiella_versatilis_JCM5958_05543-R1	SDR family oxidoreductase [Falsirhodobacter deserti]
Wickerhamiella_versatilis_JCM5958_04166-R1	NAD(P)-binding protein [Saitoella complicata NRRL Y-17804]
Wickerhamiella_versatilis_JCM5958_04600-R1	Sorbose reductase SOU2 [Wickerhamiella sorbophila]
Wickerhamiella_versatilis_JCM5958_02679-R1	SDR family oxidoreductase [Granulicella sp. S156]
Wickerhamiella_versatilis_JCM5958_04292-R1	glucose 1-dehydrogenase [Lampropedia cohaerens]
Wickerhamiella_versatilis_JCM5958_05293-R1	hypothetical protein PV05_08080 [Exophiala xenobiotica]
Wickerhamiella_versatilis_JCM5958_01657-R1	putative oxidoreductase C16H5.14c [Wickerhamiella sorbophila]
Wickerhamiella_versatilis_JCM5958_00063-R1	SDR family oxidoreductase [Enterovirga rhinocerotis]
Wickerhamiella_versatilis_JCM5958_04682-R1	Cytochrome b2, mitochondrial [Wickerhamiella sorbophila]
Wickerhamiella_versatilis_JCM5958_01229-R1	cytochrome b2, mitochondrial precursor [Suhomyces tanzawaensis NRRL Y-17324]
Wickerhamiella_versatilis_JCM5958_04153-R1	cytochrome b2, mitochondrial precursor [Suhomyces tanzawaensis NRRL Y-17324]
Wickerhamiella_versatilis_JCM5958_02746-R1	cytochrome b2, mitochondrial precursor [Hyphopichia burtonii NRRL Y-1933]
Wickerhamiella_versatilis_JCM5958_03003-R1	Protein transport protein yip1 [Wickerhamiella sorbophila]
Wickerhamiella_versatilis_JCM5958_03393-R1	putative glutamate 5-kinase [Wickerhamiella sorbophila]
g4451.Candida_incommunis	glucan 1,3-alpha-glucosidase ROT2 [Sugiyamaella lignohabitans]
g3595.Candida_incommunis	bifunctional 4-alpha-glucanotransferase/amylo-alpha-1,6-glucosidase [Sugiyamaella lignohabitans]
g3527.Candida_incommunis	maltase alpha-glucosidase Mal1 [Schizosaccharomyces cryophilus OY26]
g3525.Candida_incommunis	maltase alpha-glucosidase Mal1 [Schizosaccharomyces cryophilus OY26]
g2591.Candida_incommunis	maltase alpha-glucosidase Mal1 [Schizosaccharomyces cryophilus OY26]
g2251.Candida_incommunis	Glucosidase 2 subunit beta [Wickerhamiella sorbophila]
g2706.Candida_incommunis	Cwh41p [Sugiyamaella lignohabitans]
g1642.Candida_incommunis	Six-hairpin glycosidase-like protein [Protomyces lactucae-debilis]
g4365.Candida_incommunis	Glucan 1,3-beta-glucosidase 2 [Wickerhamiella sorbophila]
g5376.Candida_incommunis	Exg2p [Sugiyamaella lignohabitans]
g3046.Candida_incommunis	17-beta-hydroxysteroid dehydrogenase-like protein [Sugiyamaella lignohabitans]
g4279.Candida_incommunis	glucan endo-1 [Aspergillus bombycis]
g141.Candida_incommunis	Scw11p [Sugiyamaella lignohabitans]
g1275.Candida_incommunis	glycoside hydrolase [Metschnikowia bicuspidata var. bicuspidata NRRL YB-4993]
g1372.Candida_incommunis	Cell wall endo-beta-1,3-glucanase [Sugiyamaella lignohabitans]
g3445.Candida_incommunis	hypothetical protein [Macrococcus caseolyticus]
g1085.Candida_incommunis	1,4-alpha-glucan branching enzyme [Sugiyamaella lignohabitans]
g839.Candida_incommunis	1,4-alpha-glucan branching enzyme [Sugiyamaella lignohabitans]
g136.Candida_incommunis	beta-glucan synthesis-associated protein KRE6 [Sugiyamaella lignohabitans]
g4390.Candida_incommunis	aldehyde dehydrogenase (NADP(+)) ALD4 [Sugiyamaella lignohabitans]
g1843.Candida_incommunis	succinate-semialdehyde dehydrogenase (NAD(P)(+)) [Sugiyamaella lignohabitans]
g3698.Candida_incommunis	aldehyde dehydrogenase [Ascoidea rubescens DSM 1968]
g271.Candida_incommunis	aldehyde dehydrogenase (NAD(+)) ALD2 [Sugiyamaella lignohabitans]
g2756.Candida_incommunis	aldehyde dehydrogenase (NAD(P)(+)) ALD5 [Sugiyamaella lignohabitans]
g3385.Candida_incommunis	aldehyde dehydrogenase (NADP(+)) ALD4 [Sugiyamaella lignohabitans]
g2574.Candida_incommunis	Msc7p [Sugiyamaella lignohabitans]
g2188.Candida_incommunis	1-pyrroline-5-carboxylate dehydrogenase [Sugiyamaella lignohabitans]
g4857.Candida_incommunis	Aldehyde dehydrogenase family 3 member B1 [Wickerhamiella sorbophila]
g1335.Candida_incommunis	Dse4p [Sugiyamaella lignohabitans]
g4319.Candida_incommunis	Endo-1,3(4)-beta-glucanase 1 [Wickerhamiella sorbophila]
g2262.Candida_incommunis	VWA domain-containing protein [Akkermansia muciniphila]
g3412.Candida_incommunis	Lys14p [Sugiyamaella lignohabitans]
g3719.Candida_incommunis	hypothetical protein AWJ20_4573 [Sugiyamaella lignohabitans]
g2945.Candida_incommunis	hypothetical protein PV07_06914 [Cladophialophora immunda]
g2484.Candida_incommunis	Cha4p [Sugiyamaella lignohabitans]
g4291.Candida_incommunis	Sterol uptake control protein 2 [Wickerhamiella sorbophila]
g3848.Candida_incommunis	Zcf9p [Candida albicans SC5314]
g3524.Candida_incommunis	MAL activator 1 [Ogataea angusta]	Low identity (~20%)
g4788.Candida_incommunis	Asg1p [Sugiyamaella lignohabitans]
g80.Candida_incommunis	transcriptional activator xlnR [Sugiyamaella lignohabitans
g3958.Candida_incommunis	trifunctional fatty acid synthase subunit FAS2 [Sugiyamaella lignohabitans]
g4472.Candida_incommunis	fatty acid synthase subunit alpha [[Candida] haemuloni]
g1254.Candida_incommunis	fatty acid synthase CEM1 [Sugiyamaella lignohabitans]
g4072.Candida_incommunis	Bgl22 glucanase [Candida orthopsilosis Co 90-125]
g5269.Candida_incommunis	beta-glucosidase [Wickerhamomyces ciferrii]
g341.Candida_incommunis	beta-glucosidase [Exophiala aquamarina CBS 119918]
g1889.Candida_incommunis	beta-glucosidase [Spathaspora passalidarum NRRL Y-27907]
g294.Candida_incommunis	uncharacterized protein SAPINGB_P000270 [Saprochaete ingens]
g340.Candida_incommunis	putative beta-N-acetylglucosaminidase [Mollisia scopiformis]
g3207.Candida_incommunis	uncharacterized protein SAPINGB_P002244 [Saprochaete ingens]
g2737.Candida_incommunis	hydrolase [Sugiyamaella lignohabitans]
g1849.Candida_incommunis	hydrolase [Sugiyamaella lignohabitans]
g4307.Candida_incommunis	Scw11p [Sugiyamaella lignohabitans]
g516.Candida_incommunis	2-isopropylmalate synthase LEU4 [Sugiyamaella lignohabitans]
g104.Candida_incommunis	Yea4p [Sugiyamaella lignohabitans]
g78.Candida_incommunis	Ypq2p [Sugiyamaella lignohabitans]
g3140.Candida_incommunis	uncharacterized protein SAPINGB_P006317 [Saprochaete ingens]
g3712.Candida_incommunis	F1F0 ATP synthase subunit 4 [Sugiyamaella lignohabitans]
g3584.Candida_incommunis	ubiquinol--cytochrome-c reductase catalytic subunit RIP1 [Sugiyamaella lignohabitans]
g4261.Candida_incommunis	ubiquinol--cytochrome-c reductase catalytic subunit RIP1 [Sugiyamaella lignohabitans]
g2198.Candida_incommunis	hypothetical protein AWJ20_1873 [Sugiyamaella lignohabitans]
g3728.Candida_incommunis	Mch5p [Sugiyamaella lignohabitans]
g1178.Candida_incommunis	Mch5p [Sugiyamaella lignohabitans]
g2658.Candida_incommunis	Mch4p [Sugiyamaella lignohabitans]
g547.Candida_incommunis	Mch5p [Sugiyamaella lignohabitans]
g3727.Candida_incommunis	MFS general substrate transporter [Lasiodiplodia theobromae]
g3039.Candida_incommunis	Mch5p [Sugiyamaella lignohabitans]
g2659.Candida_incommunis	Mch5p [Sugiyamaella lignohabitans]
g3038.Candida_incommunis	Mch5p [Sugiyamaella lignohabitans]
g2261.Candida_incommunis	Mch4p [Sugiyamaella lignohabitans]
g548.Candida_incommunis	Mch5p [Sugiyamaella lignohabitans]
g2168.Candida_incommunis	Riboflavin transporter [Wickerhamomyces ciferrii]
g5083.Candida_incommunis	monocarboxylate permease [Ascoidea rubescens DSM 1968]
g1082.Candida_incommunis	monocarboxylate permease [Ascoidea rubescens DSM 1968]
g4973.Candida_incommunis	Mch5p [Sugiyamaella lignohabitans]
g1425.Candida_incommunis	lysine permease [Sugiyamaella lignohabitans]
g207.Candida_incommunis	amino acid permease GAP1 [Sugiyamaella lignohabitans]
g1594.Candida_incommunis	amino acid permease [Aspergillus sclerotioniger CBS 115572]
g720.Candida_incommunis	amino acid permease GAP1 [Sugiyamaella lignohabitans]
g2132.Candida_incommunis	amino acid permease GAP1 [Sugiyamaella lignohabitans]
g4061.Candida_incommunis	Agp2p [Sugiyamaella lignohabitans]
g5394.Candida_incommunis	amino acid permease GAP1 [Sugiyamaella lignohabitans]
g4275.Candida_incommunis	Ssy1p [Sugiyamaella lignohabitans]
g2229.Candida_incommunis	amino acid permease GAP1 [Sugiyamaella lignohabitans]
g2228.Candida_incommunis	amino acid permease GAP1 [Sugiyamaella lignohabitans]
g4874.Candida_incommunis	Mup1p [Sugiyamaella lignohabitans]
g1035.Candida_incommunis	alpha,alpha-trehalase NTH1 [Sugiyamaella lignohabitans]
g2330.Candida_incommunis	Glycogenin-1 [Wickerhamomyces ciferrii]
g4983.Candida_incommunis	hypothetical protein [Tuber melanosporum Mel28]
g5460.Candida_incommunis	SDR family oxidoreductase [Deinococcus aquatilis]
g27.Candida_incommunis	Sps19p [Sugiyamaella lignohabitans]
g4637.Candida_incommunis	hypothetical protein CORT_0A03510 [Candida orthopsilosis Co 90-125]
g5461.Candida_incommunis	SDR family oxidoreductase [Rhizobium sp. Leaf371]
g5459.Candida_incommunis	SDR family oxidoreductase [Azospirillum picis]
g2059.Candida_incommunis	Sps19p [Sugiyamaella lignohabitans]
g1125.Candida_incommunis	Sps19p [Sugiyamaella lignohabitans]
g1715.Candida_incommunis	uncharacterized protein KL928_004986 [Ogataea angusta]
g5292.Candida_incommunis	short-chain dehydrogenase [Saitoella complicata NRRL Y-17804]
g2343.Candida_incommunis	short-chain dehydrogenase [Trichoderma gamsii]
g1131.Candida_incommunis	L-lactate dehydrogenase (cytochrome) [Fusarium subglutinans]
g1511.Candida_incommunis	Cyb2p [Sugiyamaella lignohabitans]
g3500.Candida_incommunis	Cyb2p [Sugiyamaella lignohabitans]
g1191.Candida_incommunis	glycoside hydrolase family 3 protein [Xylona heveae TC161]
g1534.Candida_incommunis	uncharacterized protein SAPINGB_P005620 [Saprochaete ingens]
g3876.Candida_incommunis	glutamate 5-kinase [Sugiyamaella lignohabitans]
g837.Candida_incommunis	CORVET complex subunit VPS3 [Sugiyamaella lignohabitans]
g3886_Blastobotrys_adeninivorans	glucan 1,3-alpha-glucosidase ROT2 [Sugiyamaella lignohabitans]
g4797_Blastobotrys_adeninivorans	invertase [Blastobotrys adeninivorans]
g617_Blastobotrys_adeninivorans	probable alpha-glucosidase 2 [Phialocephala subalpina]
g3782_Blastobotrys_adeninivorans	related to alpha-glucosidase [Ustilago sp. UG-2017a]
g2996_Blastobotrys_adeninivorans	bifunctional 4-alpha-glucanotransferase/amylo-alpha-1,6-glucosidase [Sugiyamaella lignohabitans]
g871_Blastobotrys_adeninivorans	Putative Maltase [Aspergillus calidoustus]
g2701_Blastobotrys_adeninivorans	maltase alpha-glucosidase Mal1 [Schizosaccharomyces cryophilus OY26]
g1300_Blastobotrys_adeninivorans	Gtb1p [Sugiyamaella lignohabitans]
g2236_Blastobotrys_adeninivorans	Cwh41p [Sugiyamaella lignohabitans]
g1264_Blastobotrys_adeninivorans	Six-hairpin glycosidase-like protein [Protomyces lactucae-debilis]
g440_Blastobotrys_adeninivorans	Glucan 1,3-beta-glucosidase 2 [Wickerhamiella sorbophila]
g1764_Blastobotrys_adeninivorans	exo-1,3-beta-glucanase [Scheffersomyces spartinae]
g2965_Blastobotrys_adeninivorans	Exg2p [Sugiyamaella lignohabitans]
g1476_Blastobotrys_adeninivorans	17-beta-hydroxysteroid dehydrogenase-like protein [Sugiyamaella lignohabitans]
g4455_Blastobotrys_adeninivorans	Bgl2p [Sugiyamaella lignohabitans]
g1034_Blastobotrys_adeninivorans	putative family 17 glucosidase SCW11 [Kluyveromyces marxianus]
g4324_Blastobotrys_adeninivorans	Cell surface mannoprotein MP65 [Wickerhamiella sorbophila]
g1834_Blastobotrys_adeninivorans	glucan 1,4-alpha-glucosidase [Sugiyamaella lignohabitans]
g3999_Blastobotrys_adeninivorans	glycoside hydrolase family 15 protein [Xylona heveae TC161]
g1334_Blastobotrys_adeninivorans	beta-glucan synthesis-associated protein KRE6 [Sugiyamaella lignohabitans]
g5660_Blastobotrys_adeninivorans	beta-glucan synthesis-associated protein KRE6 [Sugiyamaella lignohabitans]
g2982_Blastobotrys_adeninivorans	invertase [Hyphopichia burtonii NRRL Y-1933]
g2981_Blastobotrys_adeninivorans	invertase [Hyphopichia burtonii NRRL Y-1933]
g3612_Blastobotrys_adeninivorans	aldehyde dehydrogenase (NADP(+)) ALD4 [Sugiyamaella lignohabitans]
g666_Blastobotrys_adeninivorans	aldehyde dehydrogenase (NAD(P)(+)) ALD5 [Sugiyamaella lignohabitans]
g2843_Blastobotrys_adeninivorans	aldehyde dehydrogenase (NADP(+)) ALD4 [Sugiyamaella lignohabitans]
g3351_Blastobotrys_adeninivorans	Succinate-semialdehyde dehydrogenase [NADP(+)] [Yarrowia sp. E02]
g5828_Blastobotrys_adeninivorans	aldehyde dehydrogenase [Yamadazyma tenuis ATCC 10573]
g4708_Blastobotrys_adeninivorans	aldehyde dehydrogenase (NAD(+)) ALD2 [Sugiyamaella lignohabitans]
g19_Blastobotrys_adeninivorans	aldehyde dehydrogenase [Yamadazyma tenuis ATCC 10573]
g5528_Blastobotrys_adeninivorans	succinate-semialdehyde dehydrogenase [Capronia coronata CBS 617.96]
g1181_Blastobotrys_adeninivorans	aldehyde dehydrogenase [Coniochaeta ligniaria NRRL 30616]
g109_Blastobotrys_adeninivorans	Msc7p [Sugiyamaella lignohabitans]
g1129_Blastobotrys_adeninivorans	ALDH-like protein [Nadsonia fulvescens var. elongata DSM 6958]
g1758_Blastobotrys_adeninivorans	aldehyde dehydrogenase (NAD(P)(+)) ALD5 [Sugiyamaella lignohabitans]
g3213_Blastobotrys_adeninivorans	Hfd1p [Sugiyamaella lignohabitans]
g5790_Blastobotrys_adeninivorans	Hfd1p [Sugiyamaella lignohabitans]
g4418_Blastobotrys_adeninivorans	1-pyrroline-5-carboxylate dehydrogenase [Sugiyamaella lignohabitans]
g1153_Blastobotrys_adeninivorans	glycoside hydrolase [Nadsonia fulvescens var. elongata DSM 6958]
g3140_Blastobotrys_adeninivorans	Dse4p [Sugiyamaella lignohabitans]
g3700_Blastobotrys_adeninivorans	Cell wall endo-beta-1,3-glucanase [Sugiyamaella lignohabitans]
g3245_Blastobotrys_adeninivorans	Asg1p [Sugiyamaella lignohabitans]
g390_Blastobotrys_adeninivorans	Fusarisetin A cluster transcription factor [Lachnellula hyalina]
g4812_Blastobotrys_adeninivorans	hypothetical protein TRICI_003373 [Trichomonascus ciferrii]
g2533_Blastobotrys_adeninivorans	Ecm22p [Sugiyamaella lignohabitans]
g1286_Blastobotrys_adeninivorans	hypothetical protein NA57DRAFT_80228 [Rhizodiscina lignyota]
g2105_Blastobotrys_adeninivorans	Maltose fermentation regulatory protein MAL13 [Golovinomyces cichoracearum]
g5459_Blastobotrys_adeninivorans	hypothetical protein TRICI_001909 [Trichomonascus ciferrii]
g4363_Blastobotrys_adeninivorans	hypothetical protein TRICI_003175 [Trichomonascus ciferrii]
g797_Blastobotrys_adeninivorans	Transcription factor [Aspergillus sclerotialis]
g1863_Blastobotrys_adeninivorans	Activator of stress genes 1 [Yarrowia sp. B02]
g4399_Blastobotrys_adeninivorans	Xylanolytic transcriptional activator xlnR [Neolecta irregularis DAH-3]
g2196_Blastobotrys_adeninivorans	Asg1p [Sugiyamaella lignohabitans]
g5691_Blastobotrys_adeninivorans	trifunctional fatty acid synthase subunit FAS2 [Sugiyamaella lignohabitans]
g1335_Blastobotrys_adeninivorans	3-oxoacyl-[acyl-carrier-protein] synthase, mitochondrial [Wickerhamiella sorbophila]
g3373_Blastobotrys_adeninivorans	beta-D-glucoside glucohydrolase, putative [Candida dubliniensis CD36]
g634_Blastobotrys_adeninivorans	beta-D-glucoside glucohydrolase, putative [Candida dubliniensis CD36]
g3380_Blastobotrys_adeninivorans	beta-D-glucoside glucohydrolase, putative [Candida dubliniensis CD36]
g5641_Blastobotrys_adeninivorans	beta-D-glucoside glucohydrolase, putative [Candida dubliniensis CD36]
g1341_Blastobotrys_adeninivorans	beta-glucosidase-6 [Coleophoma cylindrospora]
g4_Blastobotrys_adeninivorans	beta-xylosidase B [Blastobotrys adeninivorans]
g2350_Blastobotrys_adeninivorans	beta-xylosidase A [Blastobotrys adeninivorans]
g100_Blastobotrys_adeninivorans	SNA2 Integral mebrane [Fusarium albosuccineum]
g1774_Blastobotrys_adeninivorans	putative glycosyl hydrolase [Nadsonia fulvescens var. elongata DSM 6958]
g3851_Blastobotrys_adeninivorans	Ecm14p [Sugiyamaella lignohabitans]
g3740_Blastobotrys_adeninivorans	hydrolase [Sugiyamaella lignohabitans]
g5640_Blastobotrys_adeninivorans	hydrolase [Sugiyamaella lignohabitans]
g3105_Blastobotrys_adeninivorans	1,4-alpha-glucan branching enzyme [Sugiyamaella lignohabitans]
g5527_Blastobotrys_adeninivorans	Scw11p [Sugiyamaella lignohabitans]
g4345_Blastobotrys_adeninivorans	2-isopropylmalate synthase LEU4 [Sugiyamaella lignohabitans]
g1188_Blastobotrys_adeninivorans	putative membrane protein [Yarrowia sp. C11]
g1344_Blastobotrys_adeninivorans	uncharacterized protein SAPINGB_P002396 [Saprochaete ingens]
g1655_Blastobotrys_adeninivorans	F1F0 ATP synthase subunit 4 [Sugiyamaella lignohabitans]
g4677_Blastobotrys_adeninivorans	putative secreted beta-glucosidase sim1 [Brettanomyces bruxellensis]
g3368_Blastobotrys_adeninivorans	Cytochrome b-c1 complex subunit Rieske [Yarrowia sp. B02]
g4718_Blastobotrys_adeninivorans	Putative protein of unknown function [Komagataella phaffii GS115]
g772_Blastobotrys_adeninivorans	putative transporter ESBP6 [Yarrowia sp. E02]
g4561_Blastobotrys_adeninivorans	putative transporter ESBP6 [Yarrowia sp. E02]
g1525_Blastobotrys_adeninivorans	Mch5p [Sugiyamaella lignohabitans]
g747_Blastobotrys_adeninivorans	Mch4p [Sugiyamaella lignohabitans]
g2722_Blastobotrys_adeninivorans	Putative MFS monocarboxylate transporter [Penicillium brasilianum]
g2563_Blastobotrys_adeninivorans	major facilitator superfamily domain-containing protein [Aspergillus alliaceus]
g2097_Blastobotrys_adeninivorans	hypothetical protein TRICI_004570 [Trichomonascus ciferrii]
g1152_Blastobotrys_adeninivorans	hypothetical protein TRICI_001102 [Trichomonascus ciferrii]
g1523_Blastobotrys_adeninivorans	Lysine-specific permease [Yarrowia lipolytica]
g2287_Blastobotrys_adeninivorans	amino acid permease GAP1 [Sugiyamaella lignohabitans]
g5797_Blastobotrys_adeninivorans	amino acid permease GAP1 [Sugiyamaella lignohabitans]
g4018_Blastobotrys_adeninivorans	proline specific permease [Schizosaccharomyces cryophilus OY26]
g761_Blastobotrys_adeninivorans	GAP1 [Brettanomyces bruxellensis]
g5508_Blastobotrys_adeninivorans	General amino acid permease AGP3 [Scedosporium apiospermum]
g434_Blastobotrys_adeninivorans	Arginine permease [Yarrowia sp. B02]
g5108_Blastobotrys_adeninivorans	putative proline-specific permease put4 [Yarrowia sp. E02]
g5030_Blastobotrys_adeninivorans	Dicarboxylic amino acid permease [Yarrowia sp. B02]
g1037_Blastobotrys_adeninivorans	Ssy1p [Sugiyamaella lignohabitans]
g5277_Blastobotrys_adeninivorans	Mup1p [Sugiyamaella lignohabitans]
g1122_Blastobotrys_adeninivorans	alpha,alpha-trehalase NTH1 [Sugiyamaella lignohabitans]
g5050_Blastobotrys_adeninivorans	hypothetical protein TRICI_003630 [Trichomonascus ciferrii]
g4170_Blastobotrys_adeninivorans	hypothetical protein TRICI_000341 [Trichomonascus ciferrii]
g466_Blastobotrys_adeninivorans	acylglycerone-phosphate reductase [Sugiyamaella lignohabitans]
g361_Blastobotrys_adeninivorans	Sps19p [Sugiyamaella lignohabitans]
g1656_Blastobotrys_adeninivorans	NAD(P)-binding protein [Nadsonia fulvescens var. elongata DSM 6958]
g6_Blastobotrys_adeninivorans	carbonyl reductase (NADPH) activity protein [[Candida] boidinii]
g5477_Blastobotrys_adeninivorans	short-chain dehydrogenase [Talaromyces cellulolyticus]
g2630_Blastobotrys_adeninivorans	NADP(+)-dependent dehydrogenase, putative [Aspergillus fischeri NRRL 181]
g5231_Blastobotrys_adeninivorans	NAD(P)-binding protein [Yamadazyma tenuis ATCC 10573]
g160_Blastobotrys_adeninivorans	Dehydrogenase OXI1 [Colletotrichum siamense]
g3028_Blastobotrys_adeninivorans	bifunctional hydroxyacyl-CoA dehydrogenase/enoyl-CoA hydratase FOX2 [Sugiyamaella lignohabitans]
g424_Blastobotrys_adeninivorans	Glucose 1-dehydrogenase [Yarrowia sp. E02]
g2116_Blastobotrys_adeninivorans	hypothetical protein D0Z00_002389 [Geotrichum candidum]
g1802_Blastobotrys_adeninivorans	hypothetical protein KL937_004146 [Ogataea polymorpha]
g822_Blastobotrys_adeninivorans	NAD(P)-binding protein [Suillus brevipes Sb2]
g353_Blastobotrys_adeninivorans	Sps19p [Sugiyamaella lignohabitans]
g3160_Blastobotrys_adeninivorans	Cyb2p [Sugiyamaella lignohabitans]
g3448_Blastobotrys_adeninivorans	Cytochrome b2 [Yarrowia sp. C11]
g3960_Blastobotrys_adeninivorans	Hydroxyacid oxidase 1 [Yarrowia sp. B02]
g5830_Blastobotrys_adeninivorans	Hydroxyacid oxidase 1 [Meyerozyma sp. JA9]
g5007_Blastobotrys_adeninivorans	Yip1-domain-containing protein [Nadsonia fulvescens var. elongata DSM 6958]
g1494_Blastobotrys_adeninivorans	glutamate 5-kinase [Sugiyamaella lignohabitans]
g4267_Blastobotrys_adeninivorans	CORVET complex subunit VPS3 [Sugiyamaella lignohabitans]

## Sheet: alpha-glucoside transporters
ProteinID	Best hits (NCBI)	Observations
g271_Starmerella_bacillaris	Snf3p [Sugiyamaella lignohabitans]
g1829_Starmerella_bacillaris	Sugar transporter STL1 [Yarrowia sp. B02]			invertases
g2998_Starmerella_bacillaris	Myo-inositol transporter 2 [Wickerhamiella sorbophila]			Mal-Ima
g914_Starmerella_bacillaris	Sugar transporter STL1 [Wickerhamiella sorbophila]			Sut1-like
g2401_Starmerella_bacillaris	sucrose transport protein [Aspergillus clavatus NRRL 1]
g3173_Starmerella_bacillaris	Git1p [Sugiyamaella lignohabitans]
g3504_Starmerella_bacillaris	Uga4p [Sugiyamaella lignohabitans]
g317_Starmerella_bacillaris	GABA permease [Aureobasidium namibiae CBS 147.97]
g1770_Starmerella_bacillaris	pyruvate transporter [Candida albicans SC5314]
g2136_Starmerella_bacillaris	Mitochondrial pyruvate carrier subunit [Scheffersomyces spartinae]
Starmerella_bombicola_JCM9596_00558-R1	Sugar transporter STL1 [Spathaspora sp. JA1]
Starmerella_bombicola_JCM9596_00671-R1	Snf3p [Sugiyamaella lignohabitans]
Starmerella_bombicola_JCM9596_04381-R1	Sugar transporter STL1 [Meyerozyma sp. JA9]
Starmerella_bombicola_JCM9596_01826-R1	Snf3p [Sugiyamaella lignohabitans]
Starmerella_bombicola_JCM9596_00509-R1	proton-coupled fructose-specific symporter [Starmerella magnoliae]
Starmerella_bombicola_JCM9596_01955-R1	Snf3p [Sugiyamaella lignohabitans]
Starmerella_bombicola_JCM9596_01005-R1	High-affinity glucose transporter [Wickerhamiella sorbophila]
Starmerella_bombicola_JCM9596_01148-R1	Myo-inositol transporter 2 [Wickerhamiella sorbophila]
Starmerella_bombicola_JCM9596_00961-R1	Sugar transporter STL1 [Talaromyces pinophilus]
Starmerella_bombicola_JCM9596_03645-R1	Polyol transporter 5 [Wickerhamiella sorbophila]
Starmerella_bombicola_JCM9596_02966-R1	Sugar transporter STL1 [Wickerhamiella sorbophila]
Starmerella_bombicola_JCM9596_02616-R1	Sugar transporter STL1 [Yarrowia sp. B02]
Starmerella_bombicola_JCM9596_00533-R1	sucrose transporter [Histoplasma capsulatum]
Starmerella_bombicola_JCM9596_03864-R1	Sugar transporter STL1 [Talaromyces pinophilus]
Starmerella_bombicola_JCM9596_00221-R1	metabolite transport GIT1 [Lasallia pustulata]
Starmerella_bombicola_JCM9596_00813-R1	metabolite transport protein GIT1 [Tolypocladium capitatum]
Starmerella_bombicola_JCM9596_01346-R1	spermidine family transporter [Schizosaccharomyces octosporus yFS286]
Starmerella_bombicola_JCM9596_01128-R1	hypothetical protein PAS_chr2-1_0881 [Komagataella phaffii GS115]
Starmerella_bombicola_JCM9596_02537-R1	putative metabolite transport protein [[Candida] glabrata]
Starmerella_bombicola_JCM9596_02056-R1	High-affinity glucose transporter [Wickerhamiella sorbophila]
Starmerella_bombicola_JCM9596_04891-R1	Uga4p [Sugiyamaella lignohabitans]
Starmerella_bombicola_JCM9596_00510-R1	Uga4p [Sugiyamaella lignohabitans]
Starmerella_bombicola_JCM9596_01818-R1	Hnm1p [Sugiyamaella lignohabitans]
Starmerella_bombicola_JCM9596_01816-R1	GABA-specific permease [Wickerhamiella sorbophila]
Starmerella_bombicola_JCM9596_03355-R1	GABA-specific permease [Wickerhamiella sorbophila]
Starmerella_bombicola_JCM9596_04758-R1	Mitochondrial pyruvate carrier 1 [Wickerhamiella sorbophila]
Starmerella_bombicola_JCM9596_00953-R1	uncharacterized protein SAPINGB_P006406 [Saprochaete ingens]
g3701_Starmerella_geochares	Sugar transporter STL1 [Spathaspora sp. JA1]
g2317_Starmerella_geochares	Snf3p [Sugiyamaella lignohabitans]
g172_Starmerella_geochares	Snf3p [Sugiyamaella lignohabitans]
g2197_Starmerella_geochares	Sugar transporter STL1 [Spathaspora sp. JA1]
g3023_Starmerella_geochares	High-affinity glucose transporter [Wickerhamiella sorbophila]
g2934_Starmerella_geochares	Snf3p [Sugiyamaella lignohabitans]
g246_Starmerella_geochares	related to Probable quinate permease [Zygosaccharomyces bailii]
g1652_Starmerella_geochares	Myo-inositol transporter 2 [Wickerhamiella sorbophila]
g3892_Starmerella_geochares	Sugar transporter STL1 [Wickerhamiella sorbophila]
g321_Starmerella_geochares	Sugar transporter STL1 [Cercospora zeina]
g1954_Starmerella_geochares	Polyol transporter 5 [Wickerhamiella sorbophila]
g1427_Starmerella_geochares	proton-coupled fructose-specific symporter [Starmerella magnoliae]
g4321_Starmerella_geochares	sucrose transporter [Histoplasma capsulatum]
g1630_Starmerella_geochares	Sugar transporter STL1 [Wickerhamiella sorbophila]
g1035_Starmerella_geochares	Polyol transporter 5 [Wickerhamiella sorbophila]
g761_Starmerella_geochares	Sugar transporter STL1 [Wickerhamiella sorbophila]
g3733_Starmerella_geochares	hypothetical protein TRICI_001491 [Trichomonascus ciferrii]
g2076_Starmerella_geochares	putative metabolite transport protein GIT1 [Wickerhamiella sorbophila]
g2163_Starmerella_geochares	metabolite transport protein GIT1 [Tolypocladium capitatum]
g3290_Starmerella_geochares	1,4-alpha-glucan-branching enzyme [Wickerhamiella sorbophila]
g367_Starmerella_geochares	Uga4p [Sugiyamaella lignohabitans]
g1428_Starmerella_geochares	Uga4p [Sugiyamaella lignohabitans]
g3004_Starmerella_geochares	Hnm1p [Sugiyamaella lignohabitans]
g3005_Starmerella_geochares	Hnm1p [Sugiyamaella lignohabitans]
g1010_Starmerella_geochares	GABA-specific permease [Wickerhamiella sorbophila]
g577_Starmerella_geochares	GABA-specific permease [Wickerhamiella sorbophila]
g576_Starmerella_geochares	GABA-specific permease [Wickerhamiella sorbophila]
g575_Starmerella_geochares	GABA-specific permease [Wickerhamiella sorbophila]
g2594_Starmerella_geochares	GABA-specific permease [Wickerhamiella sorbophila]
g3759_Starmerella_geochares	Uga4p [Sugiyamaella lignohabitans]
g1470_Starmerella_geochares	Mitochondrial pyruvate carrier 3 [Wickerhamiella sorbophila]
g2358_Starmerella_gropengiesseri	Snf3p [Sugiyamaella lignohabitans]
g2359_Starmerella_gropengiesseri	Snf3p [Sugiyamaella lignohabitans]
g2949_Starmerella_gropengiesseri	Sugar transporter STL1 [Wickerhamiella sorbophila]
g940_Starmerella_gropengiesseri	High-affinity glucose transporter [Wickerhamiella sorbophila]
g2448_Starmerella_gropengiesseri	related to Probable quinate permease [Zygosaccharomyces bailii]
g2045_Starmerella_gropengiesseri	Snf3p [Sugiyamaella lignohabitans]
g2449_Starmerella_gropengiesseri	related to Probable quinate permease [Zygosaccharomyces bailii]
g3376_Starmerella_gropengiesseri	related to Probable quinate permease [Zygosaccharomyces bailii]
g314_Starmerella_gropengiesseri	sucrose transporter [Amylocarpus encephaloides]
g2171_Starmerella_gropengiesseri	proton-coupled fructose-specific symporter [Starmerella magnoliae]
g2966_Starmerella_gropengiesseri	myo-inositol transporter ITR2 [Sugiyamaella lignohabitans]
g741_Starmerella_gropengiesseri	Snf3p [Sugiyamaella lignohabitans]
g143_Starmerella_gropengiesseri	Low-affinity glucose transporter HXT4 [Talaromyces islandicus]
g1233_Starmerella_gropengiesseri	putative metabolite transport protein GIT1 [Wickerhamiella sorbophila]
g1368_Starmerella_gropengiesseri	Myo-inositol transporter 2 [Wickerhamiella sorbophila]
g3551_Starmerella_gropengiesseri	1,4-alpha-glucan-branching enzyme [Wickerhamiella sorbophila]
g2172_Starmerella_gropengiesseri	Uga4p [Sugiyamaella lignohabitans]
g935_Starmerella_gropengiesseri	GABA-specific permease [Wickerhamiella sorbophila]
g3823_Starmerella_gropengiesseri	putative amino-acid permease C15C4.04c [Wickerhamiella sorbophila]
g3140_Starmerella_gropengiesseri	GABA-specific permease [Wickerhamiella sorbophila]
g1288_Starmerella_gropengiesseri	GABA-specific permease [Wickerhamiella sorbophila]
g1297_Starmerella_gropengiesseri	Uga4p [Sugiyamaella lignohabitans]
g1038_Starmerella_gropengiesseri	Hnm1p [Sugiyamaella lignohabitans]
g2299_Starmerella_magnoliae	Snf3p [Sugiyamaella lignohabitans]
g1414_Starmerella_magnoliae	Snf3p [Sugiyamaella lignohabitans]
g2978_Starmerella_magnoliae	Sugar transporter STL1 [Spathaspora sp. JA1]
g989_Starmerella_magnoliae	Sugar transporter STL1 [Spathaspora sp. JA1]
g2562_Starmerella_magnoliae	Sugar transporter STL1 [Wickerhamiella sorbophila]
g598_Starmerella_magnoliae	Polyol transporter 5 [Wickerhamiella sorbophila]
g2260_Starmerella_magnoliae	glucose-inactivated glycerol proton symporter STL1 [Sugiyamaella lignohabitans]
g3488_Starmerella_magnoliae	Snf3p [Sugiyamaella lignohabitans]
g3587_Starmerella_magnoliae	Sugar transporter STL1 [Wickerhamiella sorbophila]
g3288_Starmerella_magnoliae	Myo-inositol transporter 2 [Wickerhamiella sorbophila]
g2886_Starmerella_magnoliae	related to Probable quinate permease [Zygosaccharomyces bailii]
g1400_Starmerella_magnoliae	Sugar transporter STL1 [Cercospora zeina]
g3591_Starmerella_magnoliae	proton-coupled fructose-specific symporter [Starmerella magnoliae]
g3496_Starmerella_magnoliae	sucrose transporter [Histoplasma capsulatum G186AR]
g3345_Starmerella_magnoliae	Polyol transporter 5 [Wickerhamiella sorbophila]
g619_Starmerella_magnoliae	putative metabolite transport protein GIT1 [Wickerhamiella sorbophila]
g3197_Starmerella_magnoliae	metabolite transport protein GIT1 [Tolypocladium capitatum]
g2340_Starmerella_magnoliae	1,4-alpha-glucan-branching enzyme [Wickerhamiella sorbophila]
g3590_Starmerella_magnoliae	Uga4p [Sugiyamaella lignohabitans]
g95_Starmerella_magnoliae	Uga4p [Sugiyamaella lignohabitans]
g1229_Starmerella_magnoliae	Hnm1p [Sugiyamaella lignohabitans]
g1230_Starmerella_magnoliae	Hnm1p [Sugiyamaella lignohabitans]
g3243_Starmerella_magnoliae	GABA-specific permease [Wickerhamiella sorbophila]
g3667_Starmerella_magnoliae	GABA-specific permease [Wickerhamiella sorbophila]
g3666_Starmerella_magnoliae	GABA-specific permease [Wickerhamiella sorbophila]
g3616_Starmerella_magnoliae	GABA-specific permease [Wickerhamiella sorbophila]
g1692_Starmerella_ratchasimensis	Sugar transporter STL1 [Spathaspora sp. JA1]
g1371_Starmerella_ratchasimensis	Sugar transporter STL1 [Spathaspora sp. JA1]
g3010_Starmerella_ratchasimensis	Sugar transporter STL1 [Talaromyces pinophilus]
g973_Starmerella_ratchasimensis	Snf3p [Sugiyamaella lignohabitans]
g1011_Starmerella_ratchasimensis	Sugar transporter STL1 [Wickerhamiella sorbophila]
g446_Starmerella_ratchasimensis	related to Probable quinate permease [Zygosaccharomyces bailii]
g1741_Starmerella_ratchasimensis	Snf3p [Sugiyamaella lignohabitans]
g669_Starmerella_ratchasimensis	proton-coupled fructose-specific symporter [Starmerella magnoliae]
g2929_Starmerella_ratchasimensis	proton-coupled fructose-specific symporter [Starmerella magnoliae]
g3314_Starmerella_ratchasimensis	Myo-inositol transporter 2 [Wickerhamiella sorbophila]
g3746_Starmerella_ratchasimensis	Polyol transporter 5 [Wickerhamiella sorbophila]
g2650_Starmerella_ratchasimensis	Sugar transporter STL1 [Wickerhamiella sorbophila]
g920_Starmerella_ratchasimensis	Sugar transporter STL1 [Yarrowia sp. B02]
g826_Starmerella_ratchasimensis	sucrose transport protein-like protein [Massariosphaeria phaeospora]
g386_Starmerella_ratchasimensis	putative metabolite transport protein GIT1 [Wickerhamiella sorbophila]
g1005_Starmerella_ratchasimensis	sugar transporter [Morchella conica CCBAS932]
g4422_Starmerella_ratchasimensis	hypothetical protein TRICI_001491 [Trichomonascus ciferrii]
g3690_Starmerella_ratchasimensis	Hnm1p [Sugiyamaella lignohabitans]
g2930_Starmerella_ratchasimensis	putative amino-acid permease C15C4.04c [Wickerhamiella sorbophila]
g2530_Starmerella_ratchasimensis	GABA-specific permease [Wickerhamiella sorbophila]
g3259_Starmerella_ratchasimensis	putative amino-acid permease C15C4.04c [Wickerhamiella sorbophila]
g1976_Starmerella_ratchasimensis	GABA-specific permease [Wickerhamiella sorbophila]
g15_Starmerella_ratchasimensis	GABA-specific permease [Wickerhamiella sorbophila]
g1979_Starmerella_ratchasimensis	GABA-specific permease [Wickerhamiella sorbophila]
g3337_Starmerella_ratchasimensis	Uga4p [Sugiyamaella lignohabitans]
g3119_Starmerella_ratchasimensis	Mitochondrial pyruvate carrier 1 [Wickerhamiella sorbophila]
g3003_Starmerella_ratchasimensis	Mitochondrial pyruvate carrier 3 [Wickerhamiella sorbophila]
g1989_Starmerella_riodocensis	Sugar transporter STL1 [Spathaspora sp. JA1]
g1678_Starmerella_riodocensis	Sugar transporter STL1 [Meyerozyma sp. JA9]
g19_Starmerella_riodocensis	Sugar transporter STL1 [Talaromyces pinophilus]
g1613_Starmerella_riodocensis	Snf3p [Sugiyamaella lignohabitans]
g2808_Starmerella_riodocensis	proton-coupled fructose-specific symporter [Starmerella magnoliae]
g303_Starmerella_riodocensis	Sugar transporter STL1 [Talaromyces pinophilus]
g2932_Starmerella_riodocensis	Snf3p [Sugiyamaella lignohabitans]
g3538_Starmerella_riodocensis	Myo-inositol transporter 2 [Wickerhamiella sorbophila]
g3109_Starmerella_riodocensis	Sugar transporter STL1 [Wickerhamiella sorbophila]
g67_Starmerella_riodocensis	Sucrose transport protein [Aspergillus sclerotialis]
g3498_Starmerella_riodocensis	Glycerophosphoinositol permease 1 [Colletotrichum fructicola]
g3283_Starmerella_riodocensis	hypothetical protein TWF751_000831 [Orbilia oligospora]
g1144_Starmerella_riodocensis	putative metabolite transport protein GIT1 [Wickerhamiella sorbophila]
g3159_Starmerella_riodocensis	Uga4p [Sugiyamaella lignohabitans]
g1523_Starmerella_riodocensis	Hnm1p [Sugiyamaella lignohabitans]
g2807_Starmerella_riodocensis	Uga4p [Sugiyamaella lignohabitans]
g2924_Starmerella_riodocensis	GABA-specific permease [Wickerhamiella sorbophila]
g2102_Starmerella_riodocensis	GABA-specific permease [Wickerhamiella sorbophila]
g3156_Starmerella_riodocensis	GABA-specific permease [Wickerhamiella sorbophila]
g2726_Starmerella_riodocensis	Mitochondrial pyruvate carrier 1 [Wickerhamiella sorbophila]
g2206_Starmerella_sorbosivorans	Sugar transporter STL1 [Spathaspora sp. JA1]
g133_Starmerella_sorbosivorans	Sugar transporter STL1 [Spathaspora sp. JA1]
g674_Starmerella_sorbosivorans	Snf3p [Sugiyamaella lignohabitans]
g366_Starmerella_sorbosivorans	Snf3p [Sugiyamaella lignohabitans]
g2567_Starmerella_sorbosivorans	Sugar transporter STL1 [Yarrowia sp. B02]
g3481_Starmerella_sorbosivorans	Sugar transporter STL1 [Wickerhamiella sorbophila]
g3660_Starmerella_sorbosivorans	Polyol transporter 5 [Wickerhamiella sorbophila]
g1106_Starmerella_sorbosivorans	Myo-inositol transporter 2 [Wickerhamiella sorbophila]
g3299_Starmerella_sorbosivorans	related to Probable quinate permease [Zygosaccharomyces bailii]
g2084_Starmerella_sorbosivorans	Sugar transporter STL1 [Cercospora zeina]
g4122_Starmerella_sorbosivorans	Sugar transporter STL1 [Wickerhamiella sorbophila]
g851_Starmerella_sorbosivorans	Snf3p [Sugiyamaella lignohabitans]
g2432_Starmerella_sorbosivorans	sugar transporter [Rhizophagus irregularis]
g3378_Starmerella_sorbosivorans	Polyol transporter 5 [Wickerhamiella sorbophila]
g1794_Starmerella_sorbosivorans	proton-coupled fructose-specific symporter [Starmerella magnoliae]
g3325_Starmerella_sorbosivorans	putative metabolite transport protein GIT1 [Wickerhamiella sorbophila]
g954_Starmerella_sorbosivorans	metabolite transport protein GIT1 [Tolypocladium capitatum]
g1555_Starmerella_sorbosivorans	1,4-alpha-glucan-branching enzyme [Wickerhamiella sorbophila]
g1795_Starmerella_sorbosivorans	Uga4p [Sugiyamaella lignohabitans]
g975_Starmerella_sorbosivorans	Uga4p [Sugiyamaella lignohabitans]
g721_Starmerella_sorbosivorans	Hnm1p [Sugiyamaella lignohabitans]
g722_Starmerella_sorbosivorans	Hnm1p [Sugiyamaella lignohabitans]
g2168_Starmerella_sorbosivorans	Hnm1p [Sugiyamaella lignohabitans]
g4011_Starmerella_sorbosivorans	GABA-specific permease [Wickerhamiella sorbophila]
g3108_Starmerella_sorbosivorans	GABA-specific permease [Wickerhamiella sorbophila]
g3109_Starmerella_sorbosivorans	GABA-specific permease [Wickerhamiella sorbophila]
g4013_Starmerella_sorbosivorans	GABA-specific permease [Wickerhamiella sorbophila]
g3665_Starmerella_vaccinii	Sugar transporter STL1 [Spathaspora sp. JA1]
g521_Starmerella_vaccinii	Snf3p [Sugiyamaella lignohabitans]
g1932_Starmerella_vaccinii	Sugar transporter STL1 [Spathaspora sp. JA1]
g2078_Starmerella_vaccinii	Snf3p [Sugiyamaella lignohabitans]
g638_Starmerella_vaccinii	Sugar transporter STL1 [Yarrowia sp. E02]
g3421_Starmerella_vaccinii	Sugar transporter STL1 [Wickerhamiella sorbophila]
g135_Starmerella_vaccinii	Myo-inositol transporter 2 [Wickerhamiella sorbophila]
g1492_Starmerella_vaccinii	Snf3p [Sugiyamaella lignohabitans]
g689_Starmerella_vaccinii	Sugar transporter STL1 [Cercospora zeina]
g4213_Starmerella_vaccinii	Sugar/inositol transporter [Penicillium camemberti]
g260_Starmerella_vaccinii	related to Probable quinate permease [Zygosaccharomyces bailii]
g4489_Starmerella_vaccinii	Polyol transporter 5 [Wickerhamiella sorbophila]
g812_Starmerella_vaccinii	sucrose transport protein-like protein [Pyrenochaeta sp. DS3sAY3a]
g792_Starmerella_vaccinii	proton-coupled fructose-specific symporter [Starmerella magnoliae]
g2049_Starmerella_vaccinii	Select seq ref|XP_024664888.1| Polyol transporter 5 [Wickerhamiella sorbophila]
g2264_Starmerella_vaccinii	hypothetical protein TRICI_001491 [Trichomonascus ciferrii]
g3554_Starmerella_vaccinii	Vba5p [Sugiyamaella lignohabitans]
g1881_Starmerella_vaccinii	putative metabolite transport protein GIT1 [Wickerhamiella sorbophila]
g2202_Starmerella_vaccinii	metabolite transport protein GIT1 [Tolypocladium capitatum]
g4417_Starmerella_vaccinii	1,4-alpha-glucan-branching enzyme [Wickerhamiella sorbophila]
g793_Starmerella_vaccinii	Uga4p [Sugiyamaella lignohabitans]
g2528_Starmerella_vaccinii	Uga4p [Sugiyamaella lignohabitans]
g2139_Starmerella_vaccinii	Hnm1p [Sugiyamaella lignohabitans]
g4261_Starmerella_vaccinii	GABA-specific permease [Wickerhamiella sorbophila]
g1468_Starmerella_vaccinii	GABA-specific permease [Wickerhamiella sorbophila]
g2770_Starmerella_vaccinii	GABA-specific permease [Wickerhamiella sorbophila]
g1466_Starmerella_vaccinii	GABA-specific permease [Wickerhamiella sorbophila]
g1273_Starmerella_vaccinii	GABA-specific permease [Wickerhamiella sorbophila]
g1272_Starmerella_vaccinii	GABA-specific permease [Wickerhamiella sorbophila]
g3437_Wickerhamiella_alocasiicola	Sugar transporter STL1 [Yarrowia lipolytica]
g5212_Wickerhamiella_alocasiicola	Snf3p [Sugiyamaella lignohabitans]
g1505_Wickerhamiella_alocasiicola	Sugar transporter STL1 [Pseudocercospora fuligena]
g4414_Wickerhamiella_alocasiicola	Sugar transporter STL1 [Pseudocercospora fuligena]
g4150_Wickerhamiella_alocasiicola	Myo-inositol transporter 2 [Wickerhamiella sorbophila]
g3801_Wickerhamiella_alocasiicola	Snf3p [Sugiyamaella lignohabitans]
g3282_Wickerhamiella_alocasiicola	proton-coupled fructose-specific symporter [Starmerella magnoliae]
g2714_Wickerhamiella_alocasiicola	Snf3p [Sugiyamaella lignohabitans]
g1526_Wickerhamiella_alocasiicola	Polyol transporter 5 [Wickerhamiella sorbophila]
g3070_Wickerhamiella_alocasiicola	Sugar transporter STL1 [Wickerhamiella sorbophila]
g4797_Wickerhamiella_alocasiicola	sucrose transport protein SUC2 [Patellaria atrata CBS 101060]
g4459_Wickerhamiella_alocasiicola	sugar transporter, putative [Talaromyces stipitatus ATCC 10500]
g1643_Wickerhamiella_alocasiicola	Hgt18 glucose transporter [Candida orthopsilosis Co 90-125]
g3765_Wickerhamiella_alocasiicola	Vba1p [Sugiyamaella lignohabitans]
g4704_Wickerhamiella_alocasiicola	Vba1p [Sugiyamaella lignohabitans]
g1149_Wickerhamiella_alocasiicola	1,4-alpha-glucan-branching enzyme [Wickerhamiella sorbophila]
g4730_Wickerhamiella_alocasiicola	Uga4p [Sugiyamaella lignohabitans]
g846_Wickerhamiella_alocasiicola	GABA-specific permease [Wickerhamiella sorbophila]
g4199_Wickerhamiella_alocasiicola	GABA-specific permease [Wickerhamiella sorbophila]
g1539_Wickerhamiella_alocasiicola	GABA-specific permease [Wickerhamiella sorbophila]
g1083_Wickerhamiella_alocasiicola	GABA-specific permease [Wickerhamiella sorbophila]
g494_Wickerhamiella_alocasiicola	GABA-specific permease [Wickerhamiella sorbophila]
g2710_Wickerhamiella_alocasiicola	Mpc1p [Sugiyamaella lignohabitans]
g2050_Wickerhamiella_alocasiicola	Mitochondrial pyruvate carrier 3 [Wickerhamiella sorbophila]
g3727_Wickerhamiella_azyma	Alpha-glucosides permease MPH2 [Saitozyma sp. JCM 24511]
g4417_Wickerhamiella_azyma	Sugar transporter STL1 [Talaromyces pinophilus]
g968_Wickerhamiella_azyma	Snf3p [Sugiyamaella lignohabitans]
g4172_Wickerhamiella_azyma	Sugar transporter STL1 [Fusarium culmorum]
g1309_Wickerhamiella_azyma	proton-coupled fructose-specific symporter [Starmerella magnoliae]
g4796_Wickerhamiella_azyma	proton-coupled fructose-specific symporter [Starmerella magnoliae]
g4794_Wickerhamiella_azyma	proton-coupled fructose-specific symporter [Starmerella magnoliae]
g2210_Wickerhamiella_azyma	Myo-inositol transporter 2 [Wickerhamiella sorbophila]
g856_Wickerhamiella_azyma	glucose-inactivated glycerol proton symporter STL1 [Sugiyamaella lignohabitans]
g4111_Wickerhamiella_azyma	Snf3p [Sugiyamaella lignohabitans]
g4110_Wickerhamiella_azyma	Snf3p [Sugiyamaella lignohabitans]
g3563_Wickerhamiella_azyma	Arabinose-proton symporter [Cercospora beticola]
g3370_Wickerhamiella_azyma	Sugar transporter STL1 [Wickerhamiella sorbophila]
g1480_Wickerhamiella_azyma	sucrose transport protein [Lepidopterella palustris CBS 459.81]
g3726_Wickerhamiella_azyma	Putative Maltase [Aspergillus calidoustus]
g2373_Wickerhamiella_azyma	maltase [Colletotrichum truncatum]
g2374_Wickerhamiella_azyma	maltase [Blastobotrys adeninivorans]
g2873_Wickerhamiella_azyma	proton-coupled fructose-specific symporter [Starmerella magnoliae]
g396_Wickerhamiella_azyma	putative Sugar Porter [Yarrowia yakushimensis]
g385_Wickerhamiella_azyma	Glycerophosphoinositol permease 1 [Colletotrichum siamense]
g1566_Wickerhamiella_azyma	Vba1p [Sugiyamaella lignohabitans]
g4004_Wickerhamiella_azyma	Uga4p [Sugiyamaella lignohabitans]
g4916_Wickerhamiella_azyma	GABA-specific permease [Wickerhamiella sorbophila]
g1875_Wickerhamiella_azyma	GABA-specific permease [Wickerhamiella sorbophila]
g4632_Wickerhamiella_azyma	GABA-specific permease [Wickerhamiella sorbophila]
g2160_Wickerhamiella_azyma	GABA-specific permease [Wickerhamiella sorbophila]
g485_Wickerhamiella_azyma	Choline transport protein [Meyerozyma sp. JA9]
g2562_Wickerhamiella_azyma	Mitochondrial pyruvate carrier 3 [Wickerhamiella sorbophila]
g563_Wickerhamiella_cacticola	galactose-proton symport [Aspergillus candidus]
g2426_Wickerhamiella_cacticola	Snf3p [Sugiyamaella lignohabitans]
g1628_Wickerhamiella_cacticola	proton-coupled fructose-specific symporter [Starmerella magnoliae]
g1483_Wickerhamiella_cacticola	proton-coupled fructose-specific symporter [Starmerella magnoliae]
g1814_Wickerhamiella_cacticola	Myo-inositol transporter 2 [Wickerhamiella sorbophila]
g4166_Wickerhamiella_cacticola	Sugar transporter STL1 [Pseudocercospora fuligena]
g5109_Wickerhamiella_cacticola	Snf3p [Sugiyamaella lignohabitans]
g2922_Wickerhamiella_cacticola	Sugar transporter STL1 [Yarrowia lipolytica]
g5182_Wickerhamiella_cacticola	Sugar transporter STL1 [Talaromyces pinophilus]
g5713_Wickerhamiella_cacticola	galactose-proton symport [Aspergillus candidus]
g5111_Wickerhamiella_cacticola	Snf3p [Sugiyamaella lignohabitans]
g3903_Wickerhamiella_cacticola	Sugar transporter STL1 [Wickerhamiella sorbophila]
g641_Wickerhamiella_cacticola	sucrose transport protein SUC2 [Cucurbitaria berberidis CBS 394.84]
g4798_Wickerhamiella_cacticola	putative metabolite transport protein [Clavispora lusitaniae]
g3288_Wickerhamiella_cacticola	Uga4p [Sugiyamaella lignohabitans]
g5357_Wickerhamiella_cacticola	GABA-specific permease [Wickerhamiella sorbophila]
g260_Wickerhamiella_cacticola	GABA-specific permease [Wickerhamiella sorbophila]
g4521_Wickerhamiella_cacticola	GABA-specific permease [Wickerhamiella sorbophila]
g2654_Wickerhamiella_cacticola	Mpc1p [Sugiyamaella lignohabitans]
g4076_Wickerhamiella_cacticola	Mitochondrial pyruvate carrier 3 [Wickerhamiella sorbophila]
g3833_Wickerhamiella_dianesei	Sugar transporter STL1 [Spathaspora sp. JA1]
g2510_Wickerhamiella_dianesei	Snf3p [Sugiyamaella lignohabitans]
g2509_Wickerhamiella_dianesei	Snf3p [Sugiyamaella lignohabitans]
g4280_Wickerhamiella_dianesei	Sugar transporter STL1 [Ceratobasidium theobromae]
g3227_Wickerhamiella_dianesei	Sugar transporter STL1 [Cercospora beticola]
g71_Wickerhamiella_dianesei	Snf3p [Sugiyamaella lignohabitans]
g104_Wickerhamiella_dianesei	galactose-proton symporter [Blastomyces dermatitidis ER-3]
g1825_Wickerhamiella_dianesei	Polyol transporter 5 [Wickerhamiella sorbophila]
g2668_Wickerhamiella_dianesei	glucose-inactivated glycerol proton symporter STL1 [Sugiyamaella lignohabitans]
g373_Wickerhamiella_dianesei	Myo-inositol transporter 2 [Wickerhamiella sorbophila]
g2511_Wickerhamiella_dianesei	Snf3p [Sugiyamaella lignohabitans]
g2652_Wickerhamiella_dianesei	Sugar transporter STL1 [Wickerhamiella sorbophila]
g3567_Wickerhamiella_dianesei	Sugar transporter STL1 [Wickerhamiella sorbophila]
g3563_Wickerhamiella_dianesei	Snf3p [Sugiyamaella lignohabitans]
g1264_Wickerhamiella_dianesei	proton-coupled fructose-specific symporter [Starmerella magnoliae]
g2541_Wickerhamiella_dianesei	Sugar transporter STL1 [Wickerhamiella sorbophila]
g103_Wickerhamiella_dianesei	Polyol transporter 5 [Wickerhamiella sorbophila]
g2262_Wickerhamiella_dianesei	sucrose transport protein [Lepidopterella palustris CBS 459.81]
g1362_Wickerhamiella_dianesei	Vba5p [Sugiyamaella lignohabitans]
g177_Wickerhamiella_dianesei	Hol1p [Sugiyamaella lignohabitans]
g1614_Wickerhamiella_dianesei	putative metabolite transport protein [Meyerozyma sp. JA9]
g200_Wickerhamiella_dianesei	Vba1p [Sugiyamaella lignohabitans]
g920_Wickerhamiella_dianesei	Uga4p [Sugiyamaella lignohabitans]
g2574_Wickerhamiella_dianesei	GABA-specific permease [Wickerhamiella sorbophila]
g4306_Wickerhamiella_dianesei	Uga4p [Sugiyamaella lignohabitans]
g347_Wickerhamiella_dianesei	GABA-specific permease [Wickerhamiella sorbophila]
g3838_Wickerhamiella_dianesei	GABA-specific permease [Wickerhamiella sorbophila]
g349_Wickerhamiella_dianesei	GABA-specific permease [Wickerhamiella sorbophila]
g1898_Wickerhamiella_dianesei	Mitochondrial pyruvate carrier 3 [Wickerhamiella sorbophila]
g3806_Wickerhamiella_galacta	Snf3p [Sugiyamaella lignohabitans]
g3448_Wickerhamiella_galacta	Snf3p [Sugiyamaella lignohabitans]
g2109_Wickerhamiella_galacta	Sugar transporter STL1 [Yarrowia sp. B02]
g2936_Wickerhamiella_galacta	myo-inositol transporter ITR2 [Sugiyamaella lignohabitans]
g810_Wickerhamiella_galacta	Sugar transporter STL1 [Talaromyces pinophilus]
g2885_Wickerhamiella_galacta	glucose-inactivated glycerol proton symporter STL1 [Sugiyamaella lignohabitans]
g3891_Wickerhamiella_galacta	putative myo-inositol transporter [Clavispora lusitaniae]
g1252_Wickerhamiella_galacta	Myo-inositol transporter 2 [Wickerhamiella sorbophila]
g1233_Wickerhamiella_galacta	Sugar transporter STL1 [Wickerhamiella sorbophila]
g1035_Wickerhamiella_galacta	Polyol transporter 5 [Wickerhamiella sorbophila]
g331_Wickerhamiella_galacta	sugar transporter [Fusarium pseudocircinatum]
g3719_Wickerhamiella_galacta	sucrose transport protein [Paecilomyces variotii]
g2825_Wickerhamiella_galacta	Polyol transporter 5 [Wickerhamiella sorbophila]
g3154_Wickerhamiella_galacta	putative Sugar Porter [Yarrowia galli]
g2734_Wickerhamiella_galacta	phosphate transporter PHO84 [Sugiyamaella lignohabitans]
g2988_Wickerhamiella_galacta	Carboxylic acid transporter [Wickerhamiella sorbophila]
g4094_Wickerhamiella_galacta	Uga4p [Sugiyamaella lignohabitans]
g4136_Wickerhamiella_galacta	GABA-specific permease [Wickerhamiella sorbophila]
g4107_Wickerhamiella_galacta	Uga4p [Sugiyamaella lignohabitans]
g1957_Wickerhamiella_galacta	GABA-specific permease [Wickerhamiella sorbophila]
g2987_Wickerhamiella_galacta	GABA-specific permease [Wickerhamiella sorbophila]
g2179_Wickerhamiella_galacta	GABA-specific permease [Wickerhamiella sorbophila]
g620_Wickerhamiella_galacta	GABA-specific permease [Wickerhamiella sorbophila]
g4808_Wickerhamiella_hasegawae	sugar transporter [Fusarium subglutinans]
g1127_Wickerhamiella_hasegawae	Sugar transporter STL1 [Yarrowia sp. B02]
g2480_Wickerhamiella_hasegawae	Sugar transporter STL1 [Wickerhamiella sorbophila]
g4807_Wickerhamiella_hasegawae	Sugar transporter STL1 [Talaromyces pinophilus]
g1614_Wickerhamiella_hasegawae	Snf3p [Sugiyamaella lignohabitans]
g1617_Wickerhamiella_hasegawae	Snf3p [Sugiyamaella lignohabitans]
g1616_Wickerhamiella_hasegawae	Snf3p [Sugiyamaella lignohabitans]
g1943_Wickerhamiella_hasegawae	putative myo-inositol transporter [Clavispora lusitaniae]
g1942_Wickerhamiella_hasegawae	putative myo-inositol transporter [Clavispora lusitaniae]
g993_Wickerhamiella_hasegawae	Myo-inositol transporter 2 [Wickerhamiella sorbophila]
g2483_Wickerhamiella_hasegawae	Polyol transporter 5 [Wickerhamiella sorbophila]
g1944_Wickerhamiella_hasegawae	fructose symporter [Scheffersomyces stipitis CBS 6054]
g1175_Wickerhamiella_hasegawae	Sucrose transport protein [Aspergillus sclerotialis]
g2592_Wickerhamiella_hasegawae	putative sugar porter [Yarrowia phangngaensis]
g3197_Wickerhamiella_hasegawae	putative inorganic phosphate transporter 1-3 [Wickerhamiella sorbophila]
g4674_Wickerhamiella_hasegawae	Carboxylic acid transporter [Wickerhamiella sorbophila]
g4670_Wickerhamiella_hasegawae	Carboxylic acid transporter [Wickerhamiella sorbophila]
g1464_Wickerhamiella_hasegawae	Carboxylic acid transporter [Wickerhamiella sorbophila]
g4453_Wickerhamiella_hasegawae	Carboxylic acid transporter [Wickerhamiella sorbophila]
g2036_Wickerhamiella_hasegawae	Uga4p [Sugiyamaella lignohabitans]
g1735_Wickerhamiella_hasegawae	GABA-specific permease [Wickerhamiella sorbophila]
g5131_Wickerhamiella_hasegawae	GABA-specific permease [Wickerhamiella sorbophila]
g389_Wickerhamiella_hasegawae	GABA-specific permease [Wickerhamiella sorbophila]
g5132_Wickerhamiella_hasegawae	GABA-specific permease [Wickerhamiella sorbophila]
g839_Wickerhamiella_hasegawae	Mitochondrial pyruvate carrier 3 [Wickerhamiella sorbophila]
g3660_Wickerhamiella_hasegawae	Mpc1p [Sugiyamaella lignohabitans]
g476_Wickerhamiella_infanticola	Snf3p [Sugiyamaella lignohabitans]
g2030_Wickerhamiella_infanticola	glucose-inactivated glycerol proton symporter STL1 [Sugiyamaella lignohabitans]
g3565_Wickerhamiella_infanticola	Putative polyol transporter 1 [Wickerhamiella sorbophila]
g2718_Wickerhamiella_infanticola	Myo-inositol transporter 2 [Wickerhamiella sorbophila]
g1165_Wickerhamiella_infanticola	myo-inositol transporter ITR2 [Sugiyamaella lignohabitans]
g3322_Wickerhamiella_infanticola	Sugar transporter STL1 [Wickerhamiella sorbophila]
g3547_Wickerhamiella_infanticola	Sugar transporter STL1 [Wickerhamiella sorbophila]
g2336_Wickerhamiella_infanticola	putative metabolite transport protein CsbC [Wickerhamiella sorbophila]
g4274_Wickerhamiella_infanticola	sucrose transporter protein [Rutstroemia sp. NJR-2017a BVV2]
g352_Wickerhamiella_infanticola	putative metabolite transport protein GIT1 [Wickerhamiella sorbophila]
g65_Wickerhamiella_infanticola	putative inorganic phosphate transporter 1-3 [Wickerhamiella sorbophila]
g3834_Wickerhamiella_infanticola	putative metabolite transport protein [[Candida] glabrata]
g3375_Wickerhamiella_infanticola	Maltose permease MAL61 [Spathaspora sp. JA1]	427bp contig with 1x coverage (remived from final assembly)
g50_Wickerhamiella_infanticola	Protein YIPF1 [Wickerhamiella sorbophila]
g3558_Wickerhamiella_infanticola	Vba1p [Sugiyamaella lignohabitans]
g1320_Wickerhamiella_infanticola	Uga4p [Sugiyamaella lignohabitans]
g1486_Wickerhamiella_infanticola	GABA-specific permease [Wickerhamiella sorbophila]
g1434_Wickerhamiella_infanticola	GABA-specific permease [Wickerhamiella sorbophila]
g647_Wickerhamiella_infanticola	GABA-specific permease [Wickerhamiella sorbophila]
g3187_Wickerhamiella_infanticola	GABA-specific permease [Wickerhamiella sorbophila]
g3434_Wickerhamiella_infanticola	Mitochondrial pyruvate carrier 3 [Wickerhamiella sorbophila]
g1076_Wickerhamiella_kurtzmanii	Maltose permease [Lachnellula subtilissima]
g2557_Wickerhamiella_kurtzmanii	Sugar transporter STL1 [Spathaspora sp. JA1]
g827_Wickerhamiella_kurtzmanii	Snf3p [Sugiyamaella lignohabitans]
g826_Wickerhamiella_kurtzmanii	Snf3p [Sugiyamaella lignohabitans]
g683_Wickerhamiella_kurtzmanii	Sugar transporter STL1 [Ceratobasidium theobromae]
g4013_Wickerhamiella_kurtzmanii	Sugar transporter STL1 [Pseudocercospora fuligena]
g3271_Wickerhamiella_kurtzmanii	Snf3p [Sugiyamaella lignohabitans]
g2304_Wickerhamiella_kurtzmanii	Sugar transporter STL1 [Wickerhamiella sorbophila]
g2708_Wickerhamiella_kurtzmanii	Polyol transporter 5 [Wickerhamiella sorbophila]
g4617_Wickerhamiella_kurtzmanii	Snf3p [Sugiyamaella lignohabitans]
g739_Wickerhamiella_kurtzmanii	myo-inositol transporter ITR2 [Sugiyamaella lignohabitans]
g2263_Wickerhamiella_kurtzmanii	Myo-inositol transporter 2 [Wickerhamiella sorbophila]
g4621_Wickerhamiella_kurtzmanii	Sugar transporter STL1 [Wickerhamiella sorbophila]
g2289_Wickerhamiella_kurtzmanii	general substrate transporter [Tuber brumale]
g825_Wickerhamiella_kurtzmanii	Snf3p [Sugiyamaella lignohabitans]
g1102_Wickerhamiella_kurtzmanii	proton-coupled fructose-specific symporter [Starmerella magnoliae]
g4837_Wickerhamiella_kurtzmanii	sucrose transport protein-like protein [Rhizodiscina lignyota]
g1077_Wickerhamiella_kurtzmanii	maltase [Aspergillus nomiae NRRL 13137]
g2707_Wickerhamiella_kurtzmanii	Polyol transporter 5 [Wickerhamiella sorbophila]
g1073_Wickerhamiella_kurtzmanii	Sugar transporter STL1 [Wickerhamiella sorbophila]
g1234_Wickerhamiella_kurtzmanii	Vba5p [Sugiyamaella lignohabitans]
g4616_Wickerhamiella_kurtzmanii	Git1p [Sugiyamaella lignohabitans]
g366_Wickerhamiella_kurtzmanii	Hol1p [Sugiyamaella lignohabitans]
g4830_Wickerhamiella_kurtzmanii	phosphate transporter PHO84 [Sugiyamaella lignohabitans]
g102_Wickerhamiella_kurtzmanii	putative metabolite transport protein [Yarrowia sp. B02]
g3725_Wickerhamiella_kurtzmanii	Uga4p [Sugiyamaella lignohabitans]
g3186_Wickerhamiella_kurtzmanii	Uga4p [Sugiyamaella lignohabitans]
g3324_Wickerhamiella_kurtzmanii	GABA-specific permease [Wickerhamiella sorbophila]
g3736_Wickerhamiella_kurtzmanii	GABA-specific permease [Wickerhamiella sorbophila]
g2553_Wickerhamiella_kurtzmanii	NAD(P)-binding domain-containing protein [Acetobacter estunensis]
g3326_Wickerhamiella_kurtzmanii	GABA-specific permease [Wickerhamiella sorbophila]
g791_Wickerhamiella_kurtzmanii	Mitochondrial pyruvate carrier 1 [Wickerhamiella sorbophila]
g3969_Wickerhamiella_kurtzmanii	uncharacterized protein SAPINGB_P006406 [Saprochaete ingens]
g1830_Wickerhamiella_nectarea	Alpha-glucosides permease MPH2 [Saitozyma sp. JCM 24511]
g374_Wickerhamiella_nectarea	Snf3p [Sugiyamaella lignohabitans]
g1977_Wickerhamiella_nectarea	L-arabinose transporter [Ambrosiozyma monospora]
g2785_Wickerhamiella_nectarea	Sugar transporter STL1 [Wickerhamiella sorbophila]
g2513_Wickerhamiella_nectarea	proton-coupled fructose-specific symporter [Starmerella magnoliae]
g783_Wickerhamiella_nectarea	Sugar transporter STL1 [Wickerhamiella sorbophila]
g3803_Wickerhamiella_nectarea	Snf3p [Sugiyamaella lignohabitans]
g375_Wickerhamiella_nectarea	Snf3p [Sugiyamaella lignohabitans]
g4535_Wickerhamiella_nectarea	proton-coupled fructose-specific symporter [Starmerella magnoliae]
g1962_Wickerhamiella_nectarea	Myo-inositol transporter 2 [Wickerhamiella sorbophila]
g4094_Wickerhamiella_nectarea	myo-inositol transporter ITR2 [Sugiyamaella lignohabitans]
g3577_Wickerhamiella_nectarea	sucrose transport protein SUC2 [Dothidotthia symphoricarpi CBS 119687]
g1829_Wickerhamiella_nectarea	maltase [Aspergillus clavatus NRRL 1]
g1963_Wickerhamiella_nectarea	proton-coupled fructose-specific symporter [Starmerella magnoliae]
g810_Wickerhamiella_nectarea	putative Sugar Porter [Yarrowia alimentaria]
g1468_Wickerhamiella_nectarea	1,4-alpha-glucan-branching enzyme [Wickerhamiella sorbophila]
g468_Wickerhamiella_nectarea	Uga4p [Sugiyamaella lignohabitans]
g1271_Wickerhamiella_nectarea	GABA-specific permease [Wickerhamiella sorbophila]
g4188_Wickerhamiella_nectarea	GABA-specific permease [Wickerhamiella sorbophila]
g2201_Wickerhamiella_nectarea	GABA-specific permease [Wickerhamiella sorbophila]
g2148_Wickerhamiella_nectarea	Choline transport protein [Meyerozyma sp. JA9]
g2266_Wickerhamiella_nectarea	Mpc1p [Sugiyamaella lignohabitans]
g2893_Wickerhamiella_nectarea	Mitochondrial pyruvate carrier 3 [Wickerhamiella sorbophila]
g2974_Wickerhamiella_occidentalis	Snf3p [Sugiyamaella lignohabitans]
g4904_Wickerhamiella_occidentalis	L-arabinose transporter [Ambrosiozyma monospora]
g5070_Wickerhamiella_occidentalis	Polyol transporter 5 [Wickerhamiella sorbophila]
g75_Wickerhamiella_occidentalis	Sugar transporter STL1 [Yarrowia sp. E02]
g401_Wickerhamiella_occidentalis	Sugar transporter STL1 [Wickerhamiella sorbophila]
g2210_Wickerhamiella_occidentalis	Myo-inositol transporter 2 [Wickerhamiella sorbophila]
g4440_Wickerhamiella_occidentalis	proton-coupled fructose-specific symporter [Starmerella magnoliae]
g2006_Wickerhamiella_occidentalis	Snf3p [Sugiyamaella lignohabitans]
g3169_Wickerhamiella_occidentalis	myo-inositol transporter ITR2 [Sugiyamaella lignohabitans]
g2005_Wickerhamiella_occidentalis	Snf3p [Sugiyamaella lignohabitans]
g1760_Wickerhamiella_occidentalis	Sugar transporter STL1 [Wickerhamiella sorbophila]
g2345_Wickerhamiella_occidentalis	sucrose transport protein [Aureobasidium pullulans]
g2049_Wickerhamiella_occidentalis	putative Sugar Porter [Yarrowia alimentaria]
g5136_Wickerhamiella_occidentalis	Tpo1p [Sugiyamaella lignohabitans]
g2185_Wickerhamiella_occidentalis	Dal8p [Candida albicans SC5314]
g121_Wickerhamiella_occidentalis	Vba1p [Sugiyamaella lignohabitans]
g3301_Wickerhamiella_occidentalis	Uga4p [Sugiyamaella lignohabitans]
g52_Wickerhamiella_occidentalis	GABA-specific permease [Wickerhamiella sorbophila]
g4774_Wickerhamiella_occidentalis	GABA-specific permease [Wickerhamiella sorbophila]
g1247_Wickerhamiella_occidentalis	GABA-specific permease [Wickerhamiella sorbophila]
g743_Wickerhamiella_occidentalis	Mpc1p [Sugiyamaella lignohabitans]
g895_Wickerhamiella_occidentalis	Mitochondrial pyruvate carrier 3 [Wickerhamiella sorbophila]
g325_Wickerhamiella_pararugosa	Snf3p [Sugiyamaella lignohabitans]
g3551_Wickerhamiella_pararugosa	Sugar transporter STL1 [Yarrowia lipolytica]
g2958_Wickerhamiella_pararugosa	Sugar transporter STL1 [Talaromyces pinophilus]
g1416_Wickerhamiella_pararugosa	Myo-inositol transporter 2 [Wickerhamiella sorbophila]
g4568_Wickerhamiella_pararugosa	proton-coupled fructose-specific symporter [Starmerella magnoliae]
g3198_Wickerhamiella_pararugosa	Polyol transporter 5 [Wickerhamiella sorbophila]
g917_Wickerhamiella_pararugosa	Snf3p [Sugiyamaella lignohabitans]
g298_Wickerhamiella_pararugosa	sucrose transporter [Amylocarpus encephaloides]
g479_Wickerhamiella_pararugosa	Sugar transporter STL1 [Wickerhamiella sorbophila]
g4792_Wickerhamiella_pararugosa	Hgt18 glucose transporter [Candida orthopsilosis Co 90-125]
g3888_Wickerhamiella_pararugosa	Multidrug resistance protein fnx1 [Wickerhamiella sorbophila]
g2493_Wickerhamiella_pararugosa	1,4-alpha-glucan-branching enzyme [Wickerhamiella sorbophila]
g2745_Wickerhamiella_pararugosa	GABA-specific permease [Wickerhamiella sorbophila]
g2299_Wickerhamiella_pararugosa	GABA-specific permease [Wickerhamiella sorbophila]
g2746_Wickerhamiella_pararugosa	GABA-specific permease [Wickerhamiella sorbophila]
g4597_Wickerhamiella_pararugosa	Uga4p [Sugiyamaella lignohabitans]
g1026_Wickerhamiella_pararugosa	GABA-specific permease [Wickerhamiella sorbophila]
g1966_Wickerhamiella_pararugosa	putative amino-acid permease C15C4.04c [Wickerhamiella sorbophila]
g1079_Wickerhamiella_pararugosa	Mitochondrial pyruvate carrier 1 [Yarrowia sp. B02]
g1291_Wickerhamiella_pararugosa	Mitochondrial pyruvate carrier 3 [Wickerhamiella sorbophila]
g3692_Wickerhamiella_parazyma	Alpha-glucosides permease MPH2 [Saitozyma sp. JCM 24511]
g2661_Wickerhamiella_parazyma	Snf3p [Sugiyamaella lignohabitans]
g550_Wickerhamiella_parazyma	L-arabinose transporter [Ambrosiozyma monospora]
g2660_Wickerhamiella_parazyma	Snf3p [Sugiyamaella lignohabitans]
g4105_Wickerhamiella_parazyma	proton-coupled fructose-specific symporter [Starmerella magnoliae]
g2828_Wickerhamiella_parazyma	proton-coupled fructose-specific symporter [Starmerella magnoliae]
g2388_Wickerhamiella_parazyma	Sugar transporter STL1 [Wickerhamiella sorbophila]
g568_Wickerhamiella_parazyma	Myo-inositol transporter 2 [Wickerhamiella sorbophila]
g2662_Wickerhamiella_parazyma	Snf3p [Sugiyamaella lignohabitans]
g2663_Wickerhamiella_parazyma	Snf3p [Sugiyamaella lignohabitans]
g4544_Wickerhamiella_parazyma	Sugar transporter STL1 [Wickerhamiella sorbophila]
g616_Wickerhamiella_parazyma	Polyol transporter 5 [Wickerhamiella sorbophila]
g3693_Wickerhamiella_parazyma	Putative Maltase [Aspergillus calidoustus]
g567_Wickerhamiella_parazyma	proton-coupled fructose-specific symporter [Starmerella magnoliae]
g4384_Wickerhamiella_parazyma	putative Sugar Porter [Yarrowia alimentaria]
g862_Wickerhamiella_parazyma	Multidrug resistance protein fnx1 [Wickerhamiella sorbophila]
g1955_Wickerhamiella_parazyma	1,4-alpha-glucan-branching enzyme [Wickerhamiella sorbophila]
g974_Wickerhamiella_parazyma	Uga4p [Sugiyamaella lignohabitans]
g1446_Wickerhamiella_parazyma	GABA-specific permease [Wickerhamiella sorbophila]
g1458_Wickerhamiella_parazyma	GABA-specific permease [Wickerhamiella sorbophila]
g662_Wickerhamiella_parazyma	GABA-specific permease [Wickerhamiella sorbophila]
g4180_Wickerhamiella_parazyma	Choline transport protein [Meyerozyma sp. JA9]
g3649_Wickerhamiella_parazyma	Mpc1p [Sugiyamaella lignohabitans]
g1935_Wickerhamiella_parazyma	Mitochondrial pyruvate carrier 3 [Wickerhamiella sorbophila]
g769_Wickerhamiella_spandovensis	Snf3p [Sugiyamaella lignohabitans]
g768_Wickerhamiella_spandovensis	Snf3p [Sugiyamaella lignohabitans]
g46_Wickerhamiella_spandovensis	Sugar transporter STL1 [Wickerhamiella sorbophila]
g896_Wickerhamiella_spandovensis	Polyol transporter 5 [Wickerhamiella sorbophila]
g1944_Wickerhamiella_spandovensis	Myo-inositol transporter 2 [Wickerhamiella sorbophila]
g792_Wickerhamiella_spandovensis	myo-inositol transporter ITR2 [Sugiyamaella lignohabitans]
g2276_Wickerhamiella_spandovensis	glucose-inactivated glycerol proton symporter STL1 [Sugiyamaella lignohabitans]
g3231_Wickerhamiella_spandovensis	Snf3p [Sugiyamaella lignohabitans]
g3154_Wickerhamiella_spandovensis	Putative polyol transporter 1 [Wickerhamiella sorbophila]
g1472_Wickerhamiella_spandovensis	Sugar transporter STL1 [Talaromyces pinophilus]
g4856_Wickerhamiella_spandovensis	Sugar transporter STL1 [Wickerhamiella sorbophila]
g4757_Wickerhamiella_spandovensis	myo-inositol transporter ITR2 [Sugiyamaella lignohabitans]
g3720_Wickerhamiella_spandovensis	sucrose transporter [Histoplasma capsulatum G217B]
g197_Wickerhamiella_spandovensis	myo-inositol transporter ITR2 [Sugiyamaella lignohabitans]
g829_Wickerhamiella_spandovensis	proton-coupled fructose-specific symporter [Starmerella magnoliae]
g1189_Wickerhamiella_spandovensis	putative metabolite transport protein [Spathaspora sp. JA1]
g1289_Wickerhamiella_spandovensis	putative inorganic phosphate transporter 1-3 [Wickerhamiella sorbophila]
g1171_Wickerhamiella_spandovensis	hypothetical protein B9G98_04665 [Wickerhamiella sorbophila]
g3465_Wickerhamiella_spandovensis	Uga4p [Sugiyamaella lignohabitans]
g509_Wickerhamiella_spandovensis	GABA-specific permease [Wickerhamiella sorbophila]
g1317_Wickerhamiella_spandovensis	GABA-specific permease [Wickerhamiella sorbophila]
g3493_Wickerhamiella_spandovensis	GABA-specific permease [Wickerhamiella sorbophila]
g3168_Wickerhamiella_spandovensis	GABA-specific permease [Wickerhamiella sorbophila]
g3402_Wickerhamiella_spandovensis	GABA-specific permease [Wickerhamiella sorbophila]
g1771_Wickerhamiella_spandovensis	Mitochondrial pyruvate carrier 3 [Wickerhamiella sorbophila]
g3256_Wickerhamiella_vanderwaltii	Alpha-glucosides permease MPH2 [Saitozyma sp. JCM 24511]
g2259_Wickerhamiella_vanderwaltii	maltose permease [Trichoderma guizhouense]
g4623_Wickerhamiella_vanderwaltii	Snf3p [Sugiyamaella lignohabitans]
g2951_Wickerhamiella_vanderwaltii	glucose-inactivated glycerol proton symporter STL1 [Sugiyamaella lignohabitans]
g910_Wickerhamiella_vanderwaltii	putative sugar porter [[Candida] hispaniensis]
g234_Wickerhamiella_vanderwaltii	Sugar transporter STL1 [Wickerhamiella sorbophila]
g3017_Wickerhamiella_vanderwaltii	Snf3p [Sugiyamaella lignohabitans]
g3371_Wickerhamiella_vanderwaltii	Snf3p [Sugiyamaella lignohabitans]
g3003_Wickerhamiella_vanderwaltii	Sugar transporter STL1 [Talaromyces pinophilus]
g2860_Wickerhamiella_vanderwaltii	proton-coupled fructose-specific symporter [Starmerella magnoliae]
g3445_Wickerhamiella_vanderwaltii	proton-coupled fructose-specific symporter [Starmerella magnoliae]
g5085_Wickerhamiella_vanderwaltii	Polyol transporter 5 [Wickerhamiella sorbophila]
g4264_Wickerhamiella_vanderwaltii	L-arabinose transporter [Ambrosiozyma monospora]
g2358_Wickerhamiella_vanderwaltii	sucrose transport protein [Aureobasidium pullulans]
g3255_Wickerhamiella_vanderwaltii	maltase [Aspergillus clavatus NRRL 1]
g2258_Wickerhamiella_vanderwaltii	Putative Maltase [Aspergillus calidoustus]
g4934_Wickerhamiella_vanderwaltii	Stl1 [Kluyveromyces lactis]
g4871_Wickerhamiella_vanderwaltii	proton-coupled fructose-specific symporter [Starmerella magnoliae]
g3589_Wickerhamiella_vanderwaltii	proton-coupled fructose-specific symporter [Starmerella magnoliae]
g3029_Wickerhamiella_vanderwaltii	Sugar transporter STL1 [Wickerhamiella sorbophila]
g413_Wickerhamiella_vanderwaltii	putative Sugar Porter [Yarrowia galli]
g1482_Wickerhamiella_vanderwaltii	putative myo-inositol transporter [Clavispora lusitaniae]
g3834_Wickerhamiella_vanderwaltii	Allantoate permease [Cyberlindnera fabianii]
g4480_Wickerhamiella_vanderwaltii	putative amino-acid permease C15C4.04c [Wickerhamiella sorbophila]
g4391_Wickerhamiella_vanderwaltii	GABA-specific permease [Wickerhamiella sorbophila]
g569_Wickerhamiella_vanderwaltii	Oligopeptide transporter 2 [Wickerhamiella sorbophila]
g3541_Wickerhamiella_vanderwaltii	GABA-specific permease [Wickerhamiella sorbophila]
g4027_Wickerhamiella_vanderwaltii	Mitochondrial pyruvate carrier 1 [Yarrowia sp. B02]
g2733_Wickerhamiella_vanderwaltii	Mitochondrial pyruvate carrier 3 [Wickerhamiella sorbophila]
Wickerhamiella_versatilis_JCM5958_02093-R1	High-affinity glucose transporter [Wickerhamiella sorbophila]
Wickerhamiella_versatilis_JCM5958_03485-R1	Snf3p [Sugiyamaella lignohabitans]
Wickerhamiella_versatilis_JCM5958_02396-R1	Hexose transporter 2 [Wickerhamomyces ciferrii]
Wickerhamiella_versatilis_JCM5958_04480-R1	Hgt14 glucose transporter [Candida orthopsilosis Co 90-125]
Wickerhamiella_versatilis_JCM5958_00914-R1	Myo-inositol transporter 2 [Wickerhamiella sorbophila]
Wickerhamiella_versatilis_JCM5958_03688-R1	Sugar transporter STL1 [Wickerhamiella sorbophila]
Wickerhamiella_versatilis_JCM5958_05502-R1	glucose-inactivated glycerol proton symporter STL1 [Sugiyamaella lignohabitans]
Wickerhamiella_versatilis_JCM5958_00498-R1	Snf3p [Sugiyamaella lignohabitans]
Wickerhamiella_versatilis_JCM5958_00497-R1	Snf3p [Sugiyamaella lignohabitans]
Wickerhamiella_versatilis_JCM5958_03689-R1	Sugar transporter STL1 [Wickerhamiella sorbophila]
Wickerhamiella_versatilis_JCM5958_00499-R1	Snf3p [Sugiyamaella lignohabitans]
Wickerhamiella_versatilis_JCM5958_02230-R1	fructose symporter [Aspergillus costaricaensis CBS 115574]
Wickerhamiella_versatilis_JCM5958_02585-R1	sucrose transport protein [Aspergillus clavatus NRRL 1]
Wickerhamiella_versatilis_JCM5958_04147-R1	maltase [Aspergillus fumigatus Af293]
Wickerhamiella_versatilis_JCM5958_04017-R1	fructose symporter [Aspergillus neoniger CBS 115656]
Wickerhamiella_versatilis_JCM5958_01321-R1	Sugar transporter STL1 [Wickerhamiella sorbophila]
Wickerhamiella_versatilis_JCM5958_00111-R1	alkene reductase [Acetobacter conturbans]
Wickerhamiella_versatilis_JCM5958_03785-R1	General substrate transporter [Aspergillus alliaceus]
Wickerhamiella_versatilis_JCM5958_05580-R1	glucose-inactivated glycerol proton symporter STL1 [Sugiyamaella lignohabitans]
Wickerhamiella_versatilis_JCM5958_02573-R1	High-affinity glucose transporter [Colletotrichum aenigma]
Wickerhamiella_versatilis_JCM5958_00730-R1	putative amino-acid permease C15C4.04c [Wickerhamiella sorbophila]
Wickerhamiella_versatilis_JCM5958_01568-R1	putative amino-acid permease C15C4.04c [Wickerhamiella sorbophila]
Wickerhamiella_versatilis_JCM5958_03974-R1	putative amino-acid permease C15C4.04c [Wickerhamiella sorbophila]
Wickerhamiella_versatilis_JCM5958_04057-R1	putative amino-acid permease C15C4.04c [Wickerhamiella sorbophila]
Wickerhamiella_versatilis_JCM5958_00414-R1	GABA-specific permease [Wickerhamiella sorbophila]
Wickerhamiella_versatilis_JCM5958_05007-R1	GABA-specific permease [Wickerhamiella sorbophila]
Wickerhamiella_versatilis_JCM5958_04170-R1	GABA-specific permease [Wickerhamiella sorbophila]
Wickerhamiella_versatilis_JCM5958_00092-R1	putative amino-acid permease C15C4.04c [Wickerhamiella sorbophila]
Wickerhamiella_versatilis_JCM5958_05435-R1	GABA-specific permease [Wickerhamiella sorbophila]
Wickerhamiella_versatilis_JCM5958_03274-R1	GABA-specific permease [Wickerhamiella sorbophila]
Wickerhamiella_versatilis_JCM5958_04135-R1	Hnm1p [Sugiyamaella lignohabitans]
Wickerhamiella_versatilis_JCM5958_01527-R1	GABA-specific permease [Wickerhamiella sorbophila]
Wickerhamiella_versatilis_JCM5958_02838-R1	GABA-specific permease [Wickerhamiella sorbophila]
Wickerhamiella_versatilis_JCM5958_04126-R1	GABA-specific permease [Wickerhamiella sorbophila]
Wickerhamiella_versatilis_JCM5958_05203-R1	Mitochondrial pyruvate carrier 1 [Wickerhamiella sorbophila]
Wickerhamiella_versatilis_JCM5958_04492-R1	Mitochondrial pyruvate carrier 3 [Wickerhamiella sorbophila]
g364_Candida_incommunis	Maltose permease [Rasamsonia emersonii CBS 393.64]
g365_Candida_incommunis	Maltose permease [Rasamsonia emersonii CBS 393.64]
g3630_Candida_incommunis	probable maltose permease [Phialocephala subalpina]
g2590_Candida_incommunis	probable maltose permease [Phialocephala subalpina]
g941_Candida_incommunis	Sugar transporter STL1 [Yarrowia sp. B02]
g3614_Candida_incommunis	HXT9 [Cyberlindnera jadinii]
g1888_Candida_incommunis	Lactose permease [Colletotrichum tanaceti]
g297_Candida_incommunis	High-affinity glucose transporter SNF3 [Meyerozyma sp. JA9]
g1000_Candida_incommunis	High-affinity glucose transporter SNF3 [Meyerozyma sp. JA9]
g3528_Candida_incommunis	MFS sugar transporter-like protein [Macroventuria anomochaeta]
g5401_Candida_incommunis	Quinate permease [Talaromyces pinophilus]
g1493_Candida_incommunis	Snf3p [Sugiyamaella lignohabitans]
g1329_Candida_incommunis	glucose-inactivated glycerol proton symporter STL1 [Sugiyamaella lignohabitans]
g344_Candida_incommunis	Lactose permease [Cyberlindnera fabianii]
g3828_Candida_incommunis	putative sugar porter [[Candida] hispaniensis]
g408_Candida_incommunis	Myo-inositol transporter 1 [Colletotrichum spinosum]
g2702_Candida_incommunis	hypothetical protein TRICI_003505 [Trichomonascus ciferrii]
g3036_Candida_incommunis	glucose-inactivated glycerol proton symporter STL1 [Sugiyamaella lignohabitans]
g251_Candida_incommunis	MFS sugar transporter [Rasamsonia emersonii CBS 393.64]
g2308_Candida_incommunis	Sucrose transport protein SUC5 [Sugiyamaella lignohabitans]
g5012_Candida_incommunis	sucrose transport protein [Aureobasidium pullulans]
g3527_Candida_incommunis	maltase alpha-glucosidase Mal1 [Schizosaccharomyces cryophilus OY26]
g3525_Candida_incommunis	maltase alpha-glucosidase Mal1 [Schizosaccharomyces cryophilus OY26]
g2591_Candida_incommunis	maltase alpha-glucosidase Mal1 [Schizosaccharomyces cryophilus OY26]
g1722_Candida_incommunis	Quinate permease [Yarrowia sp. E02]
g3074_Candida_incommunis	putative Sugar Porter [Yarrowia alimentaria]
g1936_Candida_incommunis	putative sugar transporter [Neohortaea acidophila]
g2364_Candida_incommunis	metabolite transport protein GIT1 [Tolypocladium capitatum]
g1821_Candida_incommunis	spermidine family transporter [Schizosaccharomyces octosporus yFS286]
g1085_Candida_incommunis	1,4-alpha-glucan branching enzyme [Sugiyamaella lignohabitans]
g39_Candida_incommunis	amino acid transporter [Microthyrium microscopicum]
g1312_Candida_incommunis	Uga4p [Sugiyamaella lignohabitans]
g4107_Candida_incommunis	Uga4p [Sugiyamaella lignohabitans]
g3851_Candida_incommunis	GABA-specific permease [Wickerhamiella sorbophila]
g1183_Candida_incommunis	Choline transport protein [Yarrowia sp. B02]
g834_Candida_incommunis	GABA-specific permease [Wickerhamiella sorbophila]
g4861_Candida_incommunis	Mitochondrial pyruvate carrier 1 [Yarrowia sp. B02]
g472_Candida_incommunis	uncharacterized protein SAPINGB_P006406 [Saprochaete ingens]
g439_Blastobotrys_adeninivorans	General alpha-glucoside permease [Fusarium proliferatum]
g4004_Blastobotrys_adeninivorans	maltose permease [Fusarium albosuccineum]
g2130_Blastobotrys_adeninivorans	Maltose permease MAL31 [Colletotrichum siamense]
g5412_Blastobotrys_adeninivorans	General alpha-glucoside permease [Tolypocladium capitatum]
g783_Blastobotrys_adeninivorans	maltose permease [Fusarium albosuccineum]
g781_Blastobotrys_adeninivorans	Maltose permease [Lachnellula occidentalis]
g1507_Blastobotrys_adeninivorans	Maltose permease MAL61 [Meyerozyma sp. JA9]
g5301_Blastobotrys_adeninivorans	probable maltose permease [Phialocephala subalpina]
g22_Blastobotrys_adeninivorans	DEHA2B00528p [Debaryomyces hansenii CBS767]
g2327_Blastobotrys_adeninivorans	maltose permease [Fusarium pseudocircinatum]
g2136_Blastobotrys_adeninivorans	general substrate transporter [Choiromyces venosus 120613-1]
g2978_Blastobotrys_adeninivorans	Maltose permease MAL61 [Penicillium rolfsii]
g2641_Blastobotrys_adeninivorans	putative sugar transporter [Aureobasidium melanogenum]
g3531_Blastobotrys_adeninivorans	Quinate permease [Talaromyces pinophilus]
g3781_Blastobotrys_adeninivorans	Quinate permease [Talaromyces pinophilus]
g4410_Blastobotrys_adeninivorans	putative sugar transporter [Cladonia uncialis subsp. uncialis]
g5284_Blastobotrys_adeninivorans	Sugar transporter STL1 [Fusarium oxysporum f. sp. raphani]
g470_Blastobotrys_adeninivorans	Snf3p [Sugiyamaella lignohabitans]
g807_Blastobotrys_adeninivorans	hypothetical protein TRICI_000714 [Trichomonascus ciferrii]
g5501_Blastobotrys_adeninivorans	Lactose permease [Talaromyces pinophilus]
g4956_Blastobotrys_adeninivorans	putative Sugar Porter [Yarrowia galli]
g4426_Blastobotrys_adeninivorans	putative Sugar Porter [Yarrowia galli]
g4520_Blastobotrys_adeninivorans	Snf3p [Sugiyamaella lignohabitans]
g7_Blastobotrys_adeninivorans	putative Sugar Porter [Yarrowia galli]
g3727_Blastobotrys_adeninivorans	Snf3p [Sugiyamaella lignohabitans]
g787_Blastobotrys_adeninivorans	putative MFS sugar transporter [Morchella conica CCBAS932]
g5372_Blastobotrys_adeninivorans	MFS sugar transporter [Aspergillus bombycis]
g5602_Blastobotrys_adeninivorans	hexose carrier protein [Aureobasidium pullulans]
g5636_Blastobotrys_adeninivorans	Snf3p [Sugiyamaella lignohabitans]
g533_Blastobotrys_adeninivorans	lactose permease [Massariosphaeria phaeospora]
g459_Blastobotrys_adeninivorans	MFS glucose transporter [Lachnellula occidentalis]
g2128_Blastobotrys_adeninivorans	general substrate transporter [Aspergillus sergii]
g782_Blastobotrys_adeninivorans	sugar transporter [Aspergillus costaricaensis CBS 115574]
g3970_Blastobotrys_adeninivorans	Putative quinate permease [Yarrowia lipolytica]
g183_Blastobotrys_adeninivorans	glucose-inactivated glycerol proton symporter STL1 [Sugiyamaella lignohabitans]
g4060_Blastobotrys_adeninivorans	MFS sugar transporter [Ogataea parapolymorpha DL-1]
g4727_Blastobotrys_adeninivorans	MFS sugar transporter [Aspergillus heteromorphus CBS 117.55]
g594_Blastobotrys_adeninivorans	putative Sugar Porter [Yarrowia galli]
g4843_Blastobotrys_adeninivorans	lactose permease [Ascobolus immersus RN42]
g1805_Blastobotrys_adeninivorans	sugar transporter [Moesziomyces antarcticus]
g2138_Blastobotrys_adeninivorans	putative quinate permease [Fonsecaea pedrosoi]
g2863_Blastobotrys_adeninivorans	Sugar transporter STL1 [Talaromyces pinophilus]
g4519_Blastobotrys_adeninivorans	Snf3p [Sugiyamaella lignohabitans]
g3750_Blastobotrys_adeninivorans	XUT1 [[Candida] subhashii]
g3_Blastobotrys_adeninivorans	High-affinity glucose transporter 13 [Paraphaeosphaeria minitans]
g1782_Blastobotrys_adeninivorans	Sugar transporter STL1 [Ceratobasidium theobromae]
g242_Blastobotrys_adeninivorans	general substrate transporter [Aspergillus sclerotiicarbonarius CBS 121057]
g3157_Blastobotrys_adeninivorans	myo-inositol transporter ITR2 [Sugiyamaella lignohabitans]
g1249_Blastobotrys_adeninivorans	hypothetical protein TRICI_000714 [Trichomonascus ciferrii]
g2129_Blastobotrys_adeninivorans	Lactose permease [Meyerozyma sp. JA9]
g5831_Blastobotrys_adeninivorans	general substrate transporter [Rhodotorula diobovata]
g1140_Blastobotrys_adeninivorans	MFS-type transporter oryC [Passalora fulva]
g3797_Blastobotrys_adeninivorans	phospholipase D [Sugiyamaella lignohabitans]
g3783_Blastobotrys_adeninivorans	hypothetical protein TRICI_004336 [Trichomonascus ciferrii]
g3794_Blastobotrys_adeninivorans	hypothetical protein TRICI_003512 [Trichomonascus ciferrii]
g4739_Blastobotrys_adeninivorans	Sugar transporter STL1 [Fonsecaea pedrosoi]
g4420_Blastobotrys_adeninivorans	Sucrose transport protein SUC5 [Sugiyamaella lignohabitans]
g2415_Blastobotrys_adeninivorans	sucrose transport protein [Aspergillus niger CBS 513.88]
g871_Blastobotrys_adeninivorans	maltase [Blastobotrys adeninivorans]
g2701_Blastobotrys_adeninivorans	maltase alpha-glucosidase Mal1 [Schizosaccharomyces cryophilus OY26]
g5031_Blastobotrys_adeninivorans	putative metabolite transport protein [Penicillium rolfsii]
g3665_Blastobotrys_adeninivorans	Tpo1p [Sugiyamaella lignohabitans]
g5638_Blastobotrys_adeninivorans	hypothetical protein TRICI_004784 [Trichomonascus ciferrii]
g620_Blastobotrys_adeninivorans	major facilitator superfamily domain-containing protein [Yarrowia lipolytica]
g2444_Blastobotrys_adeninivorans	Carboxylic acid transporter protein [Meyerozyma sp. JA9]
g1466_Blastobotrys_adeninivorans	Carboxylic acid transporter [Wickerhamiella sorbophila]
g2920_Blastobotrys_adeninivorans	putative transporter [Schizosaccharomyces pombe]
g694_Blastobotrys_adeninivorans	Uga4p [Sugiyamaella lignohabitans]
g557_Blastobotrys_adeninivorans	Uga4p [Sugiyamaella lignohabitans]
g1918_Blastobotrys_adeninivorans	aap-2 [Brettanomyces bruxellensis]
g905_Blastobotrys_adeninivorans	Hnm1p [Sugiyamaella lignohabitans]
g214_Blastobotrys_adeninivorans	GABA-specific permease [Wickerhamiella sorbophila]
g2602_Blastobotrys_adeninivorans	GABA-specific permease [Wickerhamiella sorbophila]
g4856_Blastobotrys_adeninivorans	GABA-specific permease [Wickerhamiella sorbophila]
g906_Blastobotrys_adeninivorans	Hnm1p [Sugiyamaella lignohabitans]
g2120_Blastobotrys_adeninivorans	Hnm1p [Sugiyamaella lignohabitans]
g374_Blastobotrys_adeninivorans	amino acid transporter [Saccharata proteae CBS 121410]
